# Supplementary material for: Genome-Wide Analysis of the Cyclin Gene Family and Their Expression Profile in Medicago truncatula
Source: Int J Mol Sci. 2020 Dec 11;21(24):9430. doi: 10.3390/ijms21249430 (PMC7763586; doi:10.3390/ijms21249430)
Supplement: Supplementary file 1 [file ijms-21-09430-s001.zip]

Archive with 16 entries (15 files):
- Supplementary files/
- Supplementary files/Figure S1 AT-MT-GM-PV_MLtree.pdf
- Supplementary files/Figure S2 Structure and motif of MT_GM_PV.pdf
- Supplementary files/Figure S3 MT_map-to-chr.pdf
- Supplementary files/Figure S4 GM_mapchart.pdf
- Supplementary files/Figure S5 PV_mapchart.pdf
- Supplementary files/Figure S6 promoter.pdf
- Supplementary files/File S1 sequence alignment of B-type.docx
- Supplementary files/Table S1 Primers.xlsx
- Supplementary files/Table S2 id list of MT_GM_PV.xlsx
- Supplementary files/Table S3 genes location.xlsx
- Supplementary files/Table S4 MtCyclin segmental gene pairs.xlsx
- Supplementary files/Table S5 Genome Collinearity list.xlsx
- Supplementary files/Table S6 The data of cis-acting element in Mtcyclins promoters.xlsx
- Supplementary files/Table S7 Expression profiles for Mtcyclins under rhizobium infection.xlsx
- Supplementary files/Table S8 List of Mtcyclins high specifically expressed under rhizobium infection 12 hours.xlsx
