# Supplementary material for: Genome-Wide Analysis of the Cyclin Gene Family and Their Expression Profile in Medicago truncatula
Source: Int J Mol Sci. 2020 Dec 11;21(24):9430. doi: 10.3390/ijms21249430 (PMC7763586; doi:10.3390/ijms21249430)
Supplement: Supplementary file 1 [file ijms-21-09430-s001.zip › Supplementary files/Table S1 Primers.xlsx]

## Sheet: Sheet1
Table S1 the primer list
Ubiquitin carrier (Medtr3g062450/TC176441) -F	5’-GATCCAAATCCCGATGAC-3’
Ubiquitin_carrier (Medtr3g062450/TC176441)-R	5’-CGGTGGCTTCATACTTGGTC-3'
Medtr3g088415.1-F	5'-GCATCTACGTGCATCTGAGACA-3'
Medtr3g088415.1-R	5'-GTTGCCTGTTCATCGGATTC-3'
Medtr3g088405.1-F	5'-TGGAGGTTGCTGACGAGTACA-3'
Medtr3g088405.1-R	5'-TCTCCAGCACCTGCTCCTTA-3'
Medtr2g102520.1-F	5'-ATGCGTGCGATACTGGTTGA-3'
Medtr2g102520.1-R	5'-TGCCAAGCAGCTGAAGTCTC-3'
Medtr2g102550.1-F	5'-TACATGCCTTCCGCGTAAGA-3'
Medtr2g102550.1-R	5'-TTCAGATGTCTGGCCACCAA-3'
Medtr3g102560.1-F	5'-GTTGCTGCGTCGATCACATT-3'
Medtr3g102560.1-R	5'-GAAGGCAGGTTAGCCACGTAT-3'
Medtr3g102540.1-F	5'-TGGCGGCGTCTGTTGTATT-3'
Medtr3g102540.1-R	5'-TTCGAACTCGTGCTGCTTGT-3'
Medtr3g102530.1-F	5'-CTTCGCACAATGGAGGTTCA-3'
Medtr3g102530.1-R	5'-GATGCGATGAGCATGGATGA-3'
Medtr3g102510.1-F	5'-TTGCCGATATAAGCCTGCTG-3'
Medtr3g102510.1-R	5'-ATGTACTCCAGGCCGGAGAA-3'
Medtr3g107970.1-F	5'-CAAGCATGCGTGGAATTCTG-3'
Medtr3g107970.1-R	5'-CAAGCAACTGGAGCCTGTGT-3'
Medtr1g011470.1-F	5'-GGAGGCCATTAGCCAATTAC-3'
Medtr1g011470.1-R	5'-CTCATCAGCAACCTCCACAAG-3'
Medtr3g102520.1-F	5'-ATTATCCGGCCTGGAGCA-3'
Medtr3g102520.1-R	5'-GTATCTCTGGCGATGAAGGC-3'
Medtr1g018680.1-F	5'-GCCACCTGAGGTTGAGGACTT-3'
Medtr1g018680.1-R	5'-ACTGATGCAGCCACCATAGAAG-3'
Medtr7g089080.1-F	5'-CTGCAGTTCCTTCGGATCAA-3'
Medtr7g089080.1-R	5'-CTGAGGCAGCAAGCATTGAT-3'
Medtr5g088980.1-F	5'-CTGTATACGCGGCAAGATCA-3'
Medtr5g088980.1-R	5'-GAGCAACAGCACAACGATCAG-3'
Medtr5g023790.1-F	5'-GCGGCTCAAGCAGACAGAA-3'
Medtr5g023790.1-R	5'-TAGACAGCAGCGGCAGCTAGT-3'
Medtr8g074000.1-F	5'-AAGGCTGCTCAAGCTGACAA-3'
Medtr8g074000.1-R	5'-TCGCATGTCTTGTTCCAGTG-3'
Medtr5g011900.1-F	5'-GGTGATTACGCGGTCTCACA-3'
Medtr5g011900.1-R	5'-ACCGATCTGGCTACCAAGAA-3'
Medtr6g045270.1-F	5'-CGGATACTCGGAGAAGGAGTT-3'
Medtr6g045270.1-R	5'-AGCAACACATGCAACCTCAC-3'
Medtr3g060770.1-F	5'-CTCATGCCAGAAACCCTCTATC-3'
Medtr3g060770.1-R	5'-GCCATGCCTTCGATGTCATA-3'
Medtr3g060820.1-F	5'-AACGGTTCCAACACCTTATGTTT-3'
Medtr3g060820.1-R	5'-ACACGGAACAAGCAGCAATC-3'
Medtr3g061680.1-F	5'-GAAACATGAGAGCGTGTCTTTTAT-3'
Medtr3g061680.1-R	5'-ACACGGAACAAGCAGCAATC-3'
Medtr3g060400.1-F	5'-CACGTCGAGTACATGGCTGAT-3'
Medtr3g060400.1-R	5'-ACACGGAACAAGCAGCAATC-3'
Medtr3g060410.1-F	5'-TCTCAAATCAACGGAAACTCAA-3'
Medtr3g060410.1-R	5'-CGGTCAAGGATGTTGACACAG-3'
Medtr7g055650.1-F	5'-ACGCCTTGTAGCTCCAGCAT-3'
Medtr7g055650.1-R	5'-CCAAGTCAGTTGCGTCATGCT-3'
Medtr5g035360.1-F	5'-TGGCCACTGCAACTTCTATC-3'
Medtr5g035360.1-R	5'-AGCCTCCAATCCAAGACACT-3'
Medtr8g063120.1-F	5'-AGTTGCCGTCGTCGTCATTA-3'
Medtr8g063120.1-R	5'-CCATGCAATGGCTTCTTCTC-3'
Medtr3g100710.1-F	5'-GTGTTCACTGGCAAGGATTCA-3'
Medtr3g100710.1-R	5'-CCACCAGCATTGGTGTCATC-3'
Medtr4g080990.1-F	5'-GAATGCAAGCAATTACTCCTTTCT-3'
Medtr4g080990.1-R	5'-CCACTGCTGCTGCAATCTCT-3'
Medtr5g065830.1-F	5'-CCACCTCCATTGCTGAGTGA-3'
Medtr5g065830.1-R	5'-GCGATCCATGTAGCGTATAGC-3'
Medtr1g107535.1-F	5'-CCAAGTGGCGTAATTGATGC-3'
Medtr1g107535.1-R	5'-GAGGTTGCAGTGGCAAGAAT-3'
Medtr3g102310.1-F	5'-GTTTTGGAAACTGCTCGAAGAGA-3'
Medtr3g102310.1-R	5'-GCAACAGCTGCAAGCTGAGTC-3'
Medtr4g094942.1-F	5'-GAGGATGCTTCCGGTGACA-3'
Medtr4g094942.1-R	5'-ACCTTCTCACAACGCCACAT-3'
Medtr5g032550.1-F	5'-GTGGTGGTGATTTGGATTTGAG-3'
Medtr5g032550.1-R	5'-ACAATTGCACGGTCCAAGTC-3'
Medtr8g068950.1-F	5'-AGAGGCTTCGTGGTGAGGAC-3'
Medtr8g068950.1-R	5'-GCAGCCTTCCACATCCACTC-3'
Medtr3g103080.1-F	5'-CCTTACTTCAACCGGATGACG-3'
Medtr3g103080.1-R	5'-GCAACGGCATAGTCAATTGG-3'
Medtr4g095790.1-F	5'-TCAACCATAGGCCTTGTCCA-3'
Medtr4g095790.1-R	5'-GGCCTGTCTTCATGGATGTG-3'
Medtr5g015670.1-F	5'-TTTGATTCCACGTTAACCAAAAA-3'
Medtr5g015670.1-R	5'-ATCCGATGAAGGCGTCTTGT-3'
Medtr2g089490.1-F	5'-CCCTTTCAATATCCATGCTTCTT-3'
Medtr2g089490.1-R	5'-CGGTGTGCCTGAACTTGAAT-3'
Medtr2g011500.1-F	5'-CTCTGGATTGGCGTATGAGG-3'
Medtr2g011500.1-R	5'-GAAGCTGCTGCAACAGTTGA-3'
Medtr1g050318.1-F	5'-AGTGCAAGCTCAAGGAGAAC-3'
Medtr1g050318.1-R	5'-TTCCTCCACTTGCGCTCTA-3'
Medtr2g081170.1-F	5'-GCAAGGCAGTGGATGTTGAT-3'
Medtr2g081170.1-R	5'-CTCCTTCAAGCGATGGAACA-3'
Medtr1g083060.1-F	5'-TGTATCGGCTGAGGAGCTTG-3'
Medtr1g083060.1-R	5'-GAAGCTCGTCCTCACCAGAA-3'
Medtr1g038820.1-F	5'-CTTCGCCGATCGCTTCTT-3'
Medtr1g038820.1-R	5'-CCTGCATGAAGAGCACCTCTG-3'
Medtr5g010140.1-F	5'-ATGGCCACTGGTCAGGTTCT-3'
Medtr5g010140.1-R	5'-CTCCTGCATTCCATCCTGTG-3'
Medtr5g055170.1-F	5'-AGATTACCGCAAGCGGTCAT-3'
Medtr5g055170.1-R	5'-CTCCTGCATTCCATCCTGTG-3'
Medtr1g032850.1-F	5'-AAGAAGCTCCGGTCGAAGAT-3'
Medtr1g032850.1-R	5'-CCGAACCAGAACTCGAATCA-3'
Medtr2g005960.1-F	5'-GCTGAACTGCTATGGCAGATAC-3'
Medtr2g005960.1-R	5'-GCGGCTGATGGATCTCTTG-3'
Medtr2g068690.1-F	5'-GGCCTCCTCAGGAAGCTATT-3'
Medtr2g068690.1-R	5'-CTCTCAGGAGGAGCCAATTC-3'
Medtr1g104820.10-F	5'-CCAATGTTGCCTCGTCATCT-3'
Medtr1g104820.10-R	5'-GGCTTCAGGCTAGCTGAGGTA-3'
Medtr7g094070.1-F	5'-TTGCTGCCAAGTTCCTGAAG-3'
Medtr7g094070.1-R	5'-CAACAGCCACTTCTGCTTCAC-3'
Medtr4g083690.1-F	5'-CCACGTCAATTGGAGGAAGT-3'
Medtr4g083690.1-R	5'-CACAGATGAGCGCTGAGGAG-3'
Medtr2g088860.1-F	5'-GAAGCTGGTGTCTCGCAATG-3'
Medtr2g088860.1-R	5'-CTGGTGCTCTTACGCCATGA-3'
BT052177.1-F	5'-TTCATGATGGGTTTCAAATTACA-3'
BT052177.1-R	5'-CGAGGAATCTGTGCGTAACC-3'
Medtr4g028060.1-F	5'-TGCAAAAGTTGGTGGTTTAACA-3'
Medtr4g028060.1-R	5'-CCTCCTCCAATGCTCACTTC-3'
Medtr7g094880.2-F	5'-CTTCGCAAGTACATTGATCGTATCT-3'
Medtr7g094880.2-R	5'-TTATCAGAAGCCGGTGCACA-3'
Medtr7g081130.1-F	5'-AAAGACAACCCTCTTTGCCTATC-3'
Medtr7g081130.1-R	5'-TGGTCGTGATTCCTCCAACT-3'
Medtr8g007380.1-F	5'-CCAATGATGCCAAAACTCATA-3'
Medtr8g007380.1-R	5'-GCAACAATGAAGCATGAAGAAC-3'
