# Supplementary material for: Genome-Wide Analysis of the Cyclin Gene Family and Their Expression Profile in Medicago truncatula
Source: Int J Mol Sci. 2020 Dec 11;21(24):9430. doi: 10.3390/ijms21249430 (PMC7763586; doi:10.3390/ijms21249430)
Supplement: Supplementary file 1 [file ijms-21-09430-s001.zip › Supplementary files/Table S2 id list of MT_GM_PV.xlsx]

## Sheet: HMM Search 
Medtr1g011470.1	Medtr1g011470	1	423	Cyclin_N	PF00134.23	127	2e-43	148.9	1.6	1	1	1.6e-45	1.1e-42	146.5	0.2	1	126	164	290	164	291	0.99	pacid=31100032	transcript=Medtr1g011470.1	locus=Medtr1g011470	ID=Medtr1g011470.1.JCVIMt4.0v1	annot-version=Mt4.0v1
Medtr1g018680.1	Medtr1g018680	1	364	Cyclin_N	PF00134.23	127	4e-42	144.7	0.6	1	1	2.5e-44	1.7e-41	142.6	0.1	1	126	94	222	94	223	0.97	pacid=31097981	transcript=Medtr1g018680.1	locus=Medtr1g018680	ID=Medtr1g018680.1.JCVIMt4.0v1	annot-version=Mt4.0v1
Medtr1g032850.1	Medtr1g032850	1	556	Cyclin_N	PF00134.23	127	5e-19	70	1.8	1	1	1.4e-21	9.7e-19	69.1	1.8	26	125	366	469	337	470	0.82	pacid=31095124	transcript=Medtr1g032850.1	locus=Medtr1g032850	ID=Medtr1g032850.1.JCVIMt4.0v1	annot-version=Mt4.0v1
Medtr1g038820.1	Medtr1g038820	1	234	Cyclin_N	PF00134.23	127	9.9e-10	40	1.8	1	1	1.8e-11	1.3e-08	36.4	0.4	29	126	8	126	3	127	0.88	pacid=31096876	transcript=Medtr1g038820.1	locus=Medtr1g038820	ID=Medtr1g038820.1.JCVIMt4.0v1	annot-version=Mt4.0v1
Medtr1g050318.1	Medtr1g050318	1	372	Cyclin_N	PF00134.23	127	2.1e-06	29.3	0	1	1	8.1e-09	5.6e-06	27.9	0	45	103	64	130	17	146	0.68	pacid=31095089	transcript=Medtr1g050318.1	locus=Medtr1g050318	ID=Medtr1g050318.1.JCVIMt4.0v1	annot-version=Mt4.0v1
Medtr1g053065.1	Medtr1g053065	1	313	Cyclin_N	PF00134.23	127	2.1e-05	26	0.1	1	1	8.2e-08	5.7e-05	24.6	0	24	123	96	195	81	197	0.86	pacid=31098358	transcript=Medtr1g053065.1	locus=Medtr1g053065	ID=Medtr1g053065.1.JCVIMt4.0v1	annot-version=Mt4.0v1
Medtr1g083060.1	Medtr1g083060	1	332	Cyclin_N	PF00134.23	127	2.7e-11	45.1	0.7	1	1	8.3e-14	5.7e-11	44	0.1	38	126	89	174	63	175	0.89	pacid=31100683	transcript=Medtr1g083060.1	locus=Medtr1g083060	ID=Medtr1g083060.1.JCVIMt4.0v1	annot-version=Mt4.0v1
Medtr1g104820.1	Medtr1g104820	1	434	Cyclin_N	PF00134.23	127	9.3e-18	65.9	0.1	1	1	7.8e-18	5.4e-15	57	0	13	126	212	341	200	342	0.86	pacid=31092615	transcript=Medtr1g104820.1	locus=Medtr1g104820	ID=Medtr1g104820.1.JCVIMt4.0v1	annot-version=Mt4.0v1
Medtr1g107535.1	Medtr1g107535	1	385	Cyclin_N	PF00134.23	127	1.3e-26	94.5	2.6	1	1	3.3e-29	2.3e-26	93.8	2.6	17	126	91	206	74	207	0.83	pacid=31099059	transcript=Medtr1g107535.1	locus=Medtr1g107535	ID=Medtr1g107535.1.JCVIMt4.0v1	annot-version=Mt4.0v1
Medtr2g005960.1	Medtr2g005960	1	235	Cyclin_N	PF00134.23	127	6e-16	60.1	0	1	1	1.6e-18	1.1e-15	59.3	0	12	94	152	232	142	234	0.83	pacid=31063731	transcript=Medtr2g005960.1	locus=Medtr2g005960	ID=Medtr2g005960.1.JCVIMt4.0v1	annot-version=Mt4.0v1
Medtr2g011500.1	Medtr2g011500	1	307	Cyclin_N	PF00134.23	127	2.2e-18	68	0.2	1	1	8.3e-21	5.8e-18	66.6	0.1	10	126	70	180	56	181	0.82	pacid=31066035	transcript=Medtr2g011500.1	locus=Medtr2g011500	ID=Medtr2g011500.1.JCVIMt4.0v1	annot-version=Mt4.0v1
Medtr2g068690.1	Medtr2g068690	1	622	Cyclin_N	PF00134.23	127	5.9e-26	92.5	0.1	1	1	1.8e-22	1.3e-19	72	0.2	5	126	34	173	31	174	0.91	pacid=31066340	transcript=Medtr2g068690.1	locus=Medtr2g068690	ID=Medtr2g068690.1.JCVIMt4.0v1	annot-version=Mt4.0v1
Medtr2g081170.1	Medtr2g081170	1	424	Cyclin_N	PF00134.23	127	1.9e-13	52	1.1	1	1	3.7e-16	2.6e-13	51.6	0.4	1	126	17	152	17	153	0.88	pacid=31065873	transcript=Medtr2g081170.1	locus=Medtr2g081170	ID=Medtr2g081170.1.JCVIMt4.0v1	annot-version=Mt4.0v1
Medtr2g088860.1	Medtr2g088860	1	234	Cyclin_N	PF00134.23	127	1.7e-08	36	0	1	1	3.9e-11	2.7e-08	35.3	0	34	126	81	174	69	175	0.9	pacid=31068114	transcript=Medtr2g088860.1	locus=Medtr2g088860	ID=Medtr2g088860.1.JCVIMt4.0v1	annot-version=Mt4.0v1
Medtr2g089490.1	Medtr2g089490	1	303	Cyclin_N	PF00134.23	127	6e-15	56.9	0	1	1	1.5e-17	1e-14	56.1	0	10	126	28	151	20	152	0.8	pacid=31062986	transcript=Medtr2g089490.1	locus=Medtr2g089490	ID=Medtr2g089490.1.JCVIMt4.0v1	annot-version=Mt4.0v1
Medtr2g102520.1	Medtr2g102520	1	480	Cyclin_N	PF00134.23	127	1.8e-38	132.9	0.5	1	1	7e-41	4.9e-38	131.5	0.4	1	121	218	339	218	345	0.97	pacid=31062373	transcript=Medtr2g102520.1	locus=Medtr2g102520	ID=Medtr2g102520.1.JCVIMt4.0v1	annot-version=Mt4.0v1
Medtr2g102550.1	Medtr2g102550	1	430	Cyclin_N	PF00134.23	127	4.2e-39	134.9	1.1	1	1	1.2e-41	8.5e-39	134	0.8	1	124	170	294	170	297	0.97	pacid=31063155	transcript=Medtr2g102550.1	locus=Medtr2g102550	ID=Medtr2g102550.1.JCVIMt4.0v1	annot-version=Mt4.0v1
Medtr3g037190.1	Medtr3g037190	1	314	Cyclin_N	PF00134.23	127	0.00011	23.7	0	1	1	4.8e-07	0.00033	22.1	0	55	123	129	195	96	197	0.85	pacid=31053400	transcript=Medtr3g037190.1	locus=Medtr3g037190	ID=Medtr3g037190.1.JCVIMt4.0v1	annot-version=Mt4.0v1
Medtr3g040150.1	Medtr3g040150	1	406	Cyclin_N	PF00134.23	127	6.9e-05	24.4	0.1	1	1	1.9e-07	0.00013	23.4	0.1	45	123	114	190	101	192	0.83	pacid=31058182	transcript=Medtr3g040150.1	locus=Medtr3g040150	ID=Medtr3g040150.1.JCVIMt4.0v1	annot-version=Mt4.0v1
Medtr3g060400.1	Medtr3g060400	1	284	Cyclin_N	PF00134.23	127	3.4e-27	96.4	1.8	1	1	1.1e-29	7.4e-27	95.4	0.5	2	126	32	155	31	156	0.9	pacid=31056237	transcript=Medtr3g060400.1	locus=Medtr3g060400	ID=Medtr3g060400.1.JCVIMt4.0v1	annot-version=Mt4.0v1
Medtr3g060410.1	Medtr3g060410	1	363	Cyclin_N	PF00134.23	127	9.3e-27	95	0.4	1	1	1.3e-29	9.3e-27	95	0.4	2	126	111	234	110	235	0.9	pacid=31060495	transcript=Medtr3g060410.1	locus=Medtr3g060410	ID=Medtr3g060410.1.JCVIMt4.0v1	annot-version=Mt4.0v1
Medtr3g060770.1	Medtr3g060770	1	289	Cyclin_N	PF00134.23	127	5.1e-27	95.9	1.8	1	1	1.4e-29	9.9e-27	95	0.6	3	126	37	159	35	160	0.86	pacid=31058076	transcript=Medtr3g060770.1	locus=Medtr3g060770	ID=Medtr3g060770.1.JCVIMt4.0v1	annot-version=Mt4.0v1
Medtr3g060820.1	Medtr3g060820	1	278	Cyclin_N	PF00134.23	127	5.6e-28	99	2.1	1	1	1.3e-30	8.7e-28	98.4	0.8	2	126	26	149	25	150	0.89	pacid=31054500	transcript=Medtr3g060820.1	locus=Medtr3g060820	ID=Medtr3g060820.1.JCVIMt4.0v1	annot-version=Mt4.0v1
Medtr3g061680.1	Medtr3g061680	1	282	Cyclin_N	PF00134.23	127	3.3e-27	96.5	2.7	1	1	5.7e-30	4e-27	96.2	1	2	126	26	149	25	150	0.88	pacid=31056276	transcript=Medtr3g061680.1	locus=Medtr3g061680	ID=Medtr3g061680.1.JCVIMt4.0v1	annot-version=Mt4.0v1
Medtr3g088405.1	Medtr3g088405	1	511	Cyclin_N	PF00134.23	127	8.7e-44	150.1	2.5	1	1	1.3e-46	8.7e-44	150.1	2.5	1	126	246	372	246	373	0.99	pacid=31054844	transcript=Medtr3g088405.1	locus=Medtr3g088405	ID=Medtr3g088405.1.JCVIMt4.0v1	annot-version=Mt4.0v1
Medtr3g088415.1	Medtr3g088415	1	506	Cyclin_N	PF00134.23	127	2.5e-45	155.1	2.2	1	1	5.9e-48	4.1e-45	154.4	0.6	1	126	243	369	243	370	0.99	pacid=31054565	transcript=Medtr3g088415.1	locus=Medtr3g088415	ID=Medtr3g088415.1.JCVIMt4.0v1	annot-version=Mt4.0v1
Medtr3g100710.1	Medtr3g100710	1	363	Cyclin_N	PF00134.23	127	2.7e-29	103.3	0	1	1	5.8e-32	4e-29	102.7	0	5	126	69	196	65	197	0.94	pacid=31059785	transcript=Medtr3g100710.1	locus=Medtr3g100710	ID=Medtr3g100710.1.JCVIMt4.0v1	annot-version=Mt4.0v1
Medtr3g102310.1	Medtr3g102310	1	349	Cyclin_N	PF00134.23	127	1.4e-25	91.2	1.4	1	1	3.1e-28	2.2e-25	90.6	1.4	12	127	65	185	51	185	0.88	pacid=31055326	transcript=Medtr3g102310.1	locus=Medtr3g102310	ID=Medtr3g102310.1.JCVIMt4.0v1	annot-version=Mt4.0v1
Medtr3g102510.1	Medtr3g102510	1	341	Cyclin_N	PF00134.23	127	2e-41	142.4	0.1	1	1	1.9e-43	1.3e-40	139.8	0	1	126	77	203	77	204	0.99	pacid=31054228	transcript=Medtr3g102510.1	locus=Medtr3g102510	ID=Medtr3g102510.1.JCVIMt4.0v1	annot-version=Mt4.0v1
Medtr3g102520.1	Medtr3g102520	1	373	Cyclin_N	PF00134.23	127	5.6e-40	137.8	0.1	1	1	3.1e-42	2.1e-39	135.9	0	1	126	94	222	94	223	0.94	pacid=31060484	transcript=Medtr3g102520.1	locus=Medtr3g102520	ID=Medtr3g102520.1.JCVIMt4.0v1	annot-version=Mt4.0v1
Medtr3g102530.1	Medtr3g102530	1	353	Cyclin_N	PF00134.23	127	4e-41	141.5	0.5	1	1	1.3e-43	8.8e-41	140.4	0.1	1	126	87	215	87	216	0.94	pacid=31057583	transcript=Medtr3g102530.1	locus=Medtr3g102530	ID=Medtr3g102530.1.JCVIMt4.0v1	annot-version=Mt4.0v1
Medtr3g102540.1	Medtr3g102540	1	278	Cyclin_N	PF00134.23	127	6.1e-37	127.9	0.5	1	1	1.7e-39	1.1e-36	127.1	0.3	2	127	13	141	12	141	0.96	pacid=31059944	transcript=Medtr3g102540.1	locus=Medtr3g102540	ID=Medtr3g102540.1.JCVIMt4.0v1	annot-version=Mt4.0v1
Medtr3g102560.1	Medtr3g102560	1	325	Cyclin_N	PF00134.23	127	2e-39	136	0.5	1	1	4.6e-42	3.2e-39	135.3	0.1	7	126	75	195	67	196	0.94	pacid=31059313	transcript=Medtr3g102560.1	locus=Medtr3g102560	ID=Medtr3g102560.1.JCVIMt4.0v1	annot-version=Mt4.0v1
Medtr3g103080.1	Medtr3g103080	1	321	Cyclin_N	PF00134.23	127	7.7e-24	85.6	0.2	1	1	4e-26	2.7e-23	83.8	0.1	27	126	63	165	40	166	0.89	pacid=31058846	transcript=Medtr3g103080.1	locus=Medtr3g103080	ID=Medtr3g103080.1.JCVIMt4.0v1	annot-version=Mt4.0v1
Medtr3g107970.1	Medtr3g107970	1	479	Cyclin_N	PF00134.23	127	2.5e-44	151.9	4.1	1	1	4.1e-47	2.8e-44	151.7	1.3	1	127	216	343	216	343	0.98	pacid=31054818	transcript=Medtr3g107970.1	locus=Medtr3g107970	ID=Medtr3g107970.1.JCVIMt4.0v1	annot-version=Mt4.0v1
Medtr3g460990.1	Medtr3g460990	1	284	Cyclin_N	PF00134.23	127	3.4e-27	96.4	1.8	1	1	1.1e-29	7.4e-27	95.4	0.5	2	126	32	155	31	156	0.9	pacid=31056653	transcript=Medtr3g460990.1	locus=Medtr3g460990	ID=Medtr3g460990.1.JCVIMt4.0v1	annot-version=Mt4.0v1
Medtr4g028060.1	Medtr4g028060	1	219	Cyclin_N	PF00134.23	127	4.3e-10	41.2	0.1	1	1	8.4e-13	5.8e-10	40.7	0.1	34	126	76	169	42	170	0.88	pacid=31111268	transcript=Medtr4g028060.1	locus=Medtr4g028060	ID=Medtr4g028060.1.JCVIMt4.0v1	annot-version=Mt4.0v1
Medtr4g080990.1	Medtr4g080990	1	343	Cyclin_N	PF00134.23	127	6.9e-28	98.7	0.1	1	1	3.1e-30	2.1e-27	97.1	0	5	126	64	191	60	192	0.94	pacid=31114005	transcript=Medtr4g080990.1	locus=Medtr4g080990	ID=Medtr4g080990.1.JCVIMt4.0v1	annot-version=Mt4.0v1
Medtr4g083690.1	Medtr4g083690	1	551	Cyclin_N	PF00134.23	127	7e-26	92.2	0.2	1	1	1.5e-22	1.1e-19	72.2	0.2	5	127	35	175	33	175	0.91	pacid=31108403	transcript=Medtr4g083690.1	locus=Medtr4g083690	ID=Medtr4g083690.1.JCVIMt4.0v1	annot-version=Mt4.0v1
Medtr4g094942.1	Medtr4g094942	1	360	Cyclin_N	PF00134.23	127	1.8e-25	90.8	0.8	1	1	2.7e-28	1.8e-25	90.8	0.8	6	126	60	181	54	182	0.88	pacid=31108919	transcript=Medtr4g094942.1	locus=Medtr4g094942	ID=Medtr4g094942.1.JCVIMt4.0v1	annot-version=Mt4.0v1
Medtr4g095790.1	Medtr4g095790	1	321	Cyclin_N	PF00134.23	127	9.3e-17	62.7	1.1	1	1	2.8e-19	1.9e-16	61.7	1.1	3	126	37	170	35	171	0.83	pacid=31106421	transcript=Medtr4g095790.1	locus=Medtr4g095790	ID=Medtr4g095790.1.JCVIMt4.0v1	annot-version=Mt4.0v1
Medtr5g010140.1	Medtr5g010140	1	439	Cyclin_N	PF00134.23	127	1.3e-12	49.3	0.2	1	1	4.5e-15	3.1e-12	48.1	0.2	7	124	11	147	6	149	0.83	pacid=31090828	transcript=Medtr5g010140.1	locus=Medtr5g010140	ID=Medtr5g010140.1.JCVIMt4.0v1	annot-version=Mt4.0v1
Medtr5g011900.1	Medtr5g011900	1	242	Cyclin_N	PF00134.23	127	7.1e-18	66.3	0	1	1	1.7e-20	1.2e-17	65.6	0	6	124	78	196	73	199	0.91	pacid=31086951	transcript=Medtr5g011900.1	locus=Medtr5g011900	ID=Medtr5g011900.1.JCVIMt4.0v1	annot-version=Mt4.0v1
Medtr5g015670.1	Medtr5g015670	1	354	Cyclin_N	PF00134.23	127	2.5e-25	90.4	0	1	1	7.3e-28	5.1e-25	89.4	0	29	126	101	199	76	200	0.92	pacid=31087376	transcript=Medtr5g015670.1	locus=Medtr5g015670	ID=Medtr5g015670.1.JCVIMt4.0v1	annot-version=Mt4.0v1
Medtr5g023790.1	Medtr5g023790	1	429	Cyclin_N	PF00134.23	127	2.6e-43	148.6	0.9	1	1	3.7e-46	2.6e-43	148.6	0.9	1	127	175	301	175	301	0.99	pacid=31090694	transcript=Medtr5g023790.1	locus=Medtr5g023790	ID=Medtr5g023790.1.JCVIMt4.0v1	annot-version=Mt4.0v1
Medtr5g032550.1	Medtr5g032550	1	347	Cyclin_N	PF00134.23	127	2.6e-28	100.1	0	1	1	5.7e-31	4e-28	99.5	0	1	126	60	191	60	192	0.97	pacid=31089969	transcript=Medtr5g032550.1	locus=Medtr5g032550	ID=Medtr5g032550.1.JCVIMt4.0v1	annot-version=Mt4.0v1
Medtr5g035360.1	Medtr5g035360	1	335	Cyclin_N	PF00134.23	127	1.3e-26	94.6	0	1	1	3.6e-29	2.5e-26	93.7	0	6	126	50	176	45	177	0.94	pacid=31090955	transcript=Medtr5g035360.1	locus=Medtr5g035360	ID=Medtr5g035360.1.JCVIMt4.0v1	annot-version=Mt4.0v1
Medtr5g044040.1	Medtr5g044040	1	129	Cyclin_N	PF00134.23	127	8.8e-23	82.2	0.2	1	1	1.7e-25	1.1e-22	81.8	0.2	52	126	7	81	6	82	0.98	pacid=31089035	transcript=Medtr5g044040.1	locus=Medtr5g044040	ID=Medtr5g044040.1.JCVIMt4.0v1	annot-version=Mt4.0v1
Medtr5g055170.1	Medtr5g055170	1	429	Cyclin_N	PF00134.23	127	7.1e-13	50.2	0.1	1	1	2.3e-15	1.6e-12	49	0.1	7	124	11	147	6	149	0.85	pacid=31090439	transcript=Medtr5g055170.1	locus=Medtr5g055170	ID=Medtr5g055170.1.JCVIMt4.0v1	annot-version=Mt4.0v1
Medtr5g065830.1	Medtr5g065830	1	353	Cyclin_N	PF00134.23	127	7e-25	89	0.2	1	1	1.7e-27	1.2e-24	88.3	0.2	3	126	58	187	56	188	0.94	pacid=31087403	transcript=Medtr5g065830.1	locus=Medtr5g065830	ID=Medtr5g065830.1.JCVIMt4.0v1	annot-version=Mt4.0v1
Medtr5g088980.1	Medtr5g088980	1	422	Cyclin_N	PF00134.23	127	2.8e-44	151.7	0.7	1	1	4.1e-47	2.8e-44	151.7	0.7	1	126	168	292	168	293	0.97	pacid=31087663	transcript=Medtr5g088980.1	locus=Medtr5g088980	ID=Medtr5g088980.1.JCVIMt4.0v1	annot-version=Mt4.0v1
Medtr6g045270.1	Medtr6g045270	1	322	Cyclin_N	PF00134.23	127	6.6e-19	69.6	0.5	1	1	1.4e-20	9.7e-18	65.9	0.1	26	127	70	169	49	169	0.86	pacid=31104392	transcript=Medtr6g045270.1	locus=Medtr6g045270	ID=Medtr6g045270.1.JCVIMt4.0v1	annot-version=Mt4.0v1
Medtr7g055650.1	Medtr7g055650	1	250	Cyclin_N	PF00134.23	127	6.9e-24	85.8	2.9	1	1	4.2e-24	2.9e-21	77.3	2	33	126	43	142	9	143	0.88	pacid=31077086	transcript=Medtr7g055650.1	locus=Medtr7g055650	ID=Medtr7g055650.1.JCVIMt4.0v1	annot-version=Mt4.0v1
Medtr7g081130.1	Medtr7g081130	1	204	Cyclin_N	PF00134.23	127	7.2e-12	46.9	0	1	1	1.8e-14	1.2e-11	46.2	0	34	127	52	146	15	146	0.89	pacid=31079120	transcript=Medtr7g081130.1	locus=Medtr7g081130	ID=Medtr7g081130.1.JCVIMt4.0v1	annot-version=Mt4.0v1
Medtr7g089080.1	Medtr7g089080	1	1319	Cyclin_N	PF00134.23	127	7.5e-43	147.1	0.1	1	1	2.5e-45	1.7e-42	145.9	0.1	1	126	202	326	202	327	0.98	pacid=31081887	transcript=Medtr7g089080.1	locus=Medtr7g089080	ID=Medtr7g089080.1.JCVIMt4.0v1	annot-version=Mt4.0v1
Medtr7g091230.1	Medtr7g091230	1	314	Cyclin_N	PF00134.23	127	7.4e-05	24.3	0	1	1	3e-07	0.00021	22.8	0	40	123	114	195	95	197	0.84	pacid=31077111	transcript=Medtr7g091230.1	locus=Medtr7g091230	ID=Medtr7g091230.1.JCVIMt4.0v1	annot-version=Mt4.0v1
Medtr7g094060.1	Medtr7g094060	1	382	Cyclin_C	PF02984.19	119	3.8e-05	25.5	0.1	1	1	5.7e-08	6.8e-05	24.7	0.1	21	95	50	129	37	160	0.71	pacid=31084216	transcript=Medtr7g094060.1	locus=Medtr7g094060	ID=Medtr7g094060.1.JCVIMt4.0v1	annot-version=Mt4.0v1
Medtr7g094070.1	Medtr7g094070	1	458	Cyclin_N	PF00134.23	127	1.7e-23	84.5	0.2	1	1	1e-20	7e-18	66.3	0.4	4	125	4	143	3	145	0.9	pacid=31079123	transcript=Medtr7g094070.1	locus=Medtr7g094070	ID=Medtr7g094070.1.JCVIMt4.0v1	annot-version=Mt4.0v1
Medtr7g094880.1	Medtr7g094880	1	234	Cyclin_N	PF00134.23	127	4.4e-09	37.9	0	1	1	1.2e-11	8.3e-09	37	0	35	126	90	181	81	182	0.87	pacid=31083892	transcript=Medtr7g094880.1	locus=Medtr7g094880	ID=Medtr7g094880.1.JCVIMt4.0v1	annot-version=Mt4.0v1
Medtr8g007380.1	Medtr8g007380	1	201	Cyclin_N	PF00134.23	127	1.3e-12	49.3	0	1	1	2.8e-15	1.9e-12	48.8	0	33	127	48	143	8	143	0.86	pacid=31073540	transcript=Medtr8g007380.1	locus=Medtr8g007380	ID=Medtr8g007380.1.JCVIMt4.0v1	annot-version=Mt4.0v1
Medtr8g013025.1	Medtr8g013025	1	647	Cyclin_C	PF02984.19	119	7.2e-06	27.8	0.2	1	1	1.1e-08	1.3e-05	27	0.2	1	92	37	129	37	151	0.83	pacid=31075464	transcript=Medtr8g013025.1	locus=Medtr8g013025	ID=Medtr8g013025.1.JCVIMt4.0v1	annot-version=Mt4.0v1
Medtr8g063120.1	Medtr8g063120	1	356	Cyclin_N	PF00134.23	127	7.4e-30	105	0	1	1	1.7e-32	1.2e-29	104.4	0	3	126	64	193	62	194	0.96	pacid=31070361	transcript=Medtr8g063120.1	locus=Medtr8g063120	ID=Medtr8g063120.1.JCVIMt4.0v1	annot-version=Mt4.0v1
Medtr8g068950.1	Medtr8g068950	1	375	Cyclin_N	PF00134.23	127	3.8e-20	73.7	0	1	1	1.7e-22	1.1e-19	72.1	0	26	126	102	208	63	209	0.87	pacid=31071609	transcript=Medtr8g068950.1	locus=Medtr8g068950	ID=Medtr8g068950.1.JCVIMt4.0v1	annot-version=Mt4.0v1
Medtr8g074000.1	Medtr8g074000	1	435	Cyclin_N	PF00134.23	127	2.2e-43	148.8	1.7	1	1	3.2e-46	2.2e-43	148.8	1.7	3	127	181	305	179	305	0.96	pacid=31073330	transcript=Medtr8g074000.1	locus=Medtr8g074000	ID=Medtr8g074000.1.JCVIMt4.0v1	annot-version=Mt4.0v1
Glyma.01G024700.1	Glyma.01G024700	0.1	362	Cyclin_N	PF00134.23	127	6.6e-29	102.5	0	1	1	1.9e-31	9.4e-29	102	0	3	127	70	200	68	200	0.95	pacid=30544498	transcript=Glyma.01G024700.1	locus=Glyma.01G024700	ID=Glyma.01G024700.1.Wm82.a2.v1	annot-version=Wm82.a2.v1
Glyma.01G035600.1	Glyma.01G035600	0.1	383	Cyclin_N	PF00134.23	127	2.2e-27	97.5	0	1	1	8.6e-30	4.3e-27	96.6	0	6	126	94	221	89	222	0.95	pacid=30542415	transcript=Glyma.01G035600.1	locus=Glyma.01G035600	ID=Glyma.01G035600.1.Wm82.a2.v1	annot-version=Wm82.a2.v1
Glyma.01G100000.1	Glyma.01G100000	0.1	290	Cyclin_N	PF00134.23	127	1.5e-19	72.3	0.2	1	1	6.3e-22	3.2e-19	71.2	0.2	4	127	41	169	38	169	0.89	pacid=30544625	transcript=Glyma.01G100000.1	locus=Glyma.01G100000	ID=Glyma.01G100000.1.Wm82.a2.v1	annot-version=Wm82.a2.v1
Glyma.01G133900.1	Glyma.01G133900	0.1	225	Cyclin_N	PF00134.23	127	1e-08	37.2	0.1	1	1	2.8e-11	1.4e-08	36.8	0.1	36	126	79	170	40	171	0.89	pacid=30543251	transcript=Glyma.01G133900.1	locus=Glyma.01G133900	ID=Glyma.01G133900.1.Wm82.a2.v1	annot-version=Wm82.a2.v1
Glyma.01G159700.1	Glyma.01G159700	0.1	433	Cyclin_N	PF00134.23	127	3.4e-43	148.7	3.2	1	1	6.9e-46	3.5e-43	148.6	1.2	1	127	179	305	179	305	0.98	pacid=30542577	transcript=Glyma.01G159700.1	locus=Glyma.01G159700	ID=Glyma.01G159700.1.Wm82.a2.v1	annot-version=Wm82.a2.v1
Glyma.01G189700.1	Glyma.01G189700	0.1	335	Cyclin_N	PF00134.23	127	4e-22	80.6	0.2	1	1	1.6e-24	8.2e-22	79.5	0.2	20	127	48	162	34	162	0.88	pacid=30543519	transcript=Glyma.01G189700.1	locus=Glyma.01G189700	ID=Glyma.01G189700.1.Wm82.a2.v1	annot-version=Wm82.a2.v1
Glyma.01G193400.1	Glyma.01G193400	0.1	333	Cyclin_N	PF00134.23	127	2.3e-25	91	0.1	1	1	8.2e-28	4.1e-25	90.2	0.1	2	126	52	183	51	184	0.9	pacid=30544638	transcript=Glyma.01G193400.1	locus=Glyma.01G193400	ID=Glyma.01G193400.1.Wm82.a2.v1	annot-version=Wm82.a2.v1
Glyma.02G030200.1	Glyma.02G030200	0.1	340	Cyclin_N	PF00134.23	127	3.3e-28	100.2	0	1	1	9.9e-31	5e-28	99.6	0	5	126	52	179	48	180	0.95	pacid=30507586	transcript=Glyma.02G030200.1	locus=Glyma.02G030200	ID=Glyma.02G030200.1.Wm82.a2.v1	annot-version=Wm82.a2.v1
Glyma.02G040500.1	Glyma.02G040500	0.1	244	Cyclin_N	PF00134.23	127	3.7e-27	96.8	0	1	1	9.2e-30	4.6e-27	96.5	0	4	127	66	198	63	198	0.92	pacid=30508749	transcript=Glyma.02G040500.1	locus=Glyma.02G040500	ID=Glyma.02G040500.1.Wm82.a2.v1	annot-version=Wm82.a2.v1
Glyma.02G086500.1	Glyma.02G086500	0.1	625	Cyclin_N	PF00134.23	127	2.5e-17	65.1	0.1	1	1	9.9e-20	5e-17	64.1	0.1	29	125	430	529	396	530	0.87	pacid=30507222	transcript=Glyma.02G086500.1	locus=Glyma.02G086500	ID=Glyma.02G086500.1.Wm82.a2.v1	annot-version=Wm82.a2.v1
Glyma.02G177700.1	Glyma.02G177700	0.1	101	Cyclin_N	PF00134.23	127	1.3e-09	40.1	0.1	1	1	2.8e-12	1.4e-09	40	0.1	29	89	31	96	2	100	0.77	pacid=30509470	transcript=Glyma.02G177700.1	locus=Glyma.02G177700	ID=Glyma.02G177700.1.Wm82.a2.v1	annot-version=Wm82.a2.v1
Glyma.02G185900.1	Glyma.02G185900	0.1	315	Cyclin_N	PF00134.23	127	7.7e-05	24.7	0	1	1	5.5e-07	0.00027	22.9	0	34	123	108	197	93	199	0.82	pacid=30509630	transcript=Glyma.02G185900.1	locus=Glyma.02G185900	ID=Glyma.02G185900.1.Wm82.a2.v1	annot-version=Wm82.a2.v1
Glyma.02G212400.1	Glyma.02G212400	0.1	358	Cyclin_N	PF00134.23	127	2.4e-28	100.6	0	1	1	7.6e-31	3.8e-28	100	0	3	126	66	195	64	196	0.92	pacid=30509223	transcript=Glyma.02G212400.1	locus=Glyma.02G212400	ID=Glyma.02G212400.1.Wm82.a2.v1	annot-version=Wm82.a2.v1
Glyma.02G277600.1	Glyma.02G277600	0.1	441	Cyclin_N	PF00134.23	127	7.6e-44	150.8	0.7	1	1	3.3e-46	1.7e-43	149.7	0.3	1	126	186	310	186	311	0.98	pacid=30508609	transcript=Glyma.02G277600.1	locus=Glyma.02G277600	ID=Glyma.02G277600.1.Wm82.a2.v1	annot-version=Wm82.a2.v1
Glyma.03G033900.1	Glyma.03G033900	0.1	225	Cyclin_N	PF00134.23	127	1.9e-09	39.6	0	1	1	4.9e-12	2.5e-09	39.2	0	34	126	77	170	40	171	0.88	pacid=30519081	transcript=Glyma.03G033900.1	locus=Glyma.03G033900	ID=Glyma.03G033900.1.Wm82.a2.v1	annot-version=Wm82.a2.v1
Glyma.03G069200.1	Glyma.03G069200	0.1	289	Cyclin_N	PF00134.23	127	1.3e-20	75.7	0.9	1	1	2.6e-23	1.3e-20	75.7	0.9	3	127	39	168	37	168	0.89	pacid=30516145	transcript=Glyma.03G069200.1	locus=Glyma.03G069200	ID=Glyma.03G069200.1.Wm82.a2.v1	annot-version=Wm82.a2.v1
Glyma.03G107800.1	Glyma.03G107800	0.1	210	Cyclin_N	PF00134.23	127	3.7e-12	48.3	0.1	1	1	1.3e-14	6.6e-12	47.5	0.1	19	127	35	149	14	149	0.76	pacid=30515657	transcript=Glyma.03G107800.1	locus=Glyma.03G107800	ID=Glyma.03G107800.1.Wm82.a2.v1	annot-version=Wm82.a2.v1
Glyma.03G123600.1	Glyma.03G123600	0.1	455	Cyclin_N	PF00134.23	127	6.2e-43	147.8	0.5	1	1	1.9e-45	9.6e-43	147.2	0.1	1	126	197	321	197	322	0.98	pacid=30518820	transcript=Glyma.03G123600.1	locus=Glyma.03G123600	ID=Glyma.03G123600.1.Wm82.a2.v1	annot-version=Wm82.a2.v1
Glyma.03G123800.1	Glyma.03G123800	0.1	393	Cyclin_N	PF00134.23	127	2.2e-36	126.6	1.6	1	1	9e-39	4.5e-36	125.6	1.6	1	127	139	262	139	262	0.97	pacid=30518624	transcript=Glyma.03G123800.1	locus=Glyma.03G123800	ID=Glyma.03G123800.1.Wm82.a2.v1	annot-version=Wm82.a2.v1
Glyma.03G124000.1	Glyma.03G124000	0.1	374	Cyclin_N	PF00134.23	127	1.1e-37	130.9	0.4	1	1	3.8e-40	1.9e-37	130.1	0.4	1	126	133	257	133	258	0.97	pacid=30517085	transcript=Glyma.03G124000.1	locus=Glyma.03G124000	ID=Glyma.03G124000.1.Wm82.a2.v1	annot-version=Wm82.a2.v1
Glyma.03G124200.1	Glyma.03G124200	0.1	200	Cyclin_N	PF00134.23	127	7.3e-32	112	2.5	1	1	3.8e-34	1.9e-31	110.7	0.6	30	126	1	97	1	98	0.99	pacid=30518758	transcript=Glyma.03G124200.1	locus=Glyma.03G124200	ID=Glyma.03G124200.1.Wm82.a2.v1	annot-version=Wm82.a2.v1
Glyma.03G134600.1	Glyma.03G134600	0.1	307	Cyclin_N	PF00134.23	127	0.00012	24.1	0	1	1	6.9e-07	0.00035	22.6	0	35	123	101	189	87	191	0.81	pacid=30517431	transcript=Glyma.03G134600.1	locus=Glyma.03G134600	ID=Glyma.03G134600.1.Wm82.a2.v1	annot-version=Wm82.a2.v1
Glyma.03G153800.1	Glyma.03G153800	0.1	218	Cyclin_N	PF00134.23	127	5.1e-10	41.4	0.2	1	1	1.7e-12	8.6e-10	40.7	0	36	126	76	166	42	167	0.87	pacid=30516889	transcript=Glyma.03G153800.1	locus=Glyma.03G153800	ID=Glyma.03G153800.1.Wm82.a2.v1	annot-version=Wm82.a2.v1
Glyma.04G001100.1	Glyma.04G001100	0.1	406	Cyclin_N	PF00134.23	127	1.4e-43	149.9	3.2	1	1	2.8e-46	1.4e-43	149.9	3.2	1	127	154	280	154	280	0.99	pacid=30490171	transcript=Glyma.04G001100.1	locus=Glyma.04G001100	ID=Glyma.04G001100.1.Wm82.a2.v1	annot-version=Wm82.a2.v1
Glyma.04G042000.1	Glyma.04G042000	0.1	350	Cyclin_N	PF00134.23	127	1.5e-23	85.1	0.4	1	1	4.6e-26	2.3e-23	84.6	0.4	5	127	70	197	66	197	0.92	pacid=30490758	transcript=Glyma.04G042000.1	locus=Glyma.04G042000	ID=Glyma.04G042000.1.Wm82.a2.v1	annot-version=Wm82.a2.v1
Glyma.04G043400.1	Glyma.04G043400	0.1	328	Cyclin_N	PF00134.23	127	1.8e-24	88.1	0.8	1	2	6.5e-17	3.3e-14	55	0.2	1	65	83	150	83	152	0.9	pacid=30490079	transcript=Glyma.04G043400.1	locus=Glyma.04G043400	ID=Glyma.04G043400.1.Wm82.a2.v1	annot-version=Wm82.a2.v1
Glyma.04G043500.1	Glyma.04G043500	0.1	350	Cyclin_N	PF00134.23	127	6.1e-40	138.1	0.3	1	1	1.2e-41	6.3e-39	134.9	0.2	2	126	85	212	84	213	0.92	pacid=30487859	transcript=Glyma.04G043500.1	locus=Glyma.04G043500	ID=Glyma.04G043500.1.Wm82.a2.v1	annot-version=Wm82.a2.v1
Glyma.04G043600.1	Glyma.04G043600	0.1	376	Cyclin_N	PF00134.23	127	7.1e-42	144.4	0.3	1	1	3.5e-44	1.7e-41	143.1	0.3	1	126	112	238	112	239	0.99	pacid=30488528	transcript=Glyma.04G043600.1	locus=Glyma.04G043600	ID=Glyma.04G043600.1.Wm82.a2.v1	annot-version=Wm82.a2.v1
Glyma.04G043700.1	Glyma.04G043700	0.1	328	Cyclin_N	PF00134.23	127	9.8e-41	140.7	0.5	1	1	4.4e-43	2.2e-40	139.6	0.2	1	126	65	192	65	193	0.98	pacid=30490148	transcript=Glyma.04G043700.1	locus=Glyma.04G043700	ID=Glyma.04G043700.1.Wm82.a2.v1	annot-version=Wm82.a2.v1
Glyma.04G045500.1	Glyma.04G045500	0.1	313	Cyclin_N	PF00134.23	127	2.6e-20	74.7	0.2	1	1	1.1e-22	5.6e-20	73.6	0.2	28	126	68	168	45	169	0.92	pacid=30488511	transcript=Glyma.04G045500.1	locus=Glyma.04G045500	ID=Glyma.04G045500.1.Wm82.a2.v1	annot-version=Wm82.a2.v1
Glyma.04G071600.1	Glyma.04G071600	0.1	489	Cyclin_N	PF00134.23	127	1.4e-44	153.1	3.8	1	1	4.9e-47	2.4e-44	152.4	1.6	1	126	207	333	207	334	0.99	pacid=30488160	transcript=Glyma.04G071600.1	locus=Glyma.04G071600	ID=Glyma.04G071600.1.Wm82.a2.v1	annot-version=Wm82.a2.v1
Glyma.04G092800.1	Glyma.04G092800	0.1	353	Cyclin_N	PF00134.23	127	1.4e-21	78.8	0.1	1	1	4.5e-24	2.2e-21	78.1	0.1	3	126	63	192	61	193	0.94	pacid=30489041	transcript=Glyma.04G092800.1	locus=Glyma.04G092800	ID=Glyma.04G092800.1.Wm82.a2.v1	annot-version=Wm82.a2.v1
Glyma.04G246600.1	Glyma.04G246600	0.1	485	Cyclin_N	PF00134.23	127	3.9e-44	151.7	1.5	1	1	7.8e-47	3.9e-44	151.7	1.5	1	126	222	348	222	349	0.99	pacid=30489243	transcript=Glyma.04G246600.1	locus=Glyma.04G246600	ID=Glyma.04G246600.1.Wm82.a2.v1	annot-version=Wm82.a2.v1
Glyma.05G097300.1	Glyma.05G097300	0.1	384	Cyclin_N	PF00134.23	127	1.7e-23	85	0.1	1	1	5.9e-26	3e-23	84.2	0.1	31	126	107	206	92	207	0.96	pacid=30524525	transcript=Glyma.05G097300.1	locus=Glyma.05G097300	ID=Glyma.05G097300.1.Wm82.a2.v1	annot-version=Wm82.a2.v1
Glyma.05G106800.1	Glyma.05G106800	0.1	319	Cyclin_N	PF00134.23	127	1.4e-27	98.2	2	1	1	4.6e-30	2.3e-27	97.5	2	2	126	52	184	51	185	0.89	pacid=30524560	transcript=Glyma.05G106800.1	locus=Glyma.05G106800	ID=Glyma.05G106800.1.Wm82.a2.v1	annot-version=Wm82.a2.v1
Glyma.06G000600.1	Glyma.06G000600	0.1	416	Cyclin_N	PF00134.23	127	1.5e-43	149.8	2.6	1	1	2.9e-46	1.5e-43	149.8	2.6	1	127	164	290	164	290	0.99	pacid=30552530	transcript=Glyma.06G000600.1	locus=Glyma.06G000600	ID=Glyma.06G000600.1.Wm82.a2.v1	annot-version=Wm82.a2.v1
Glyma.06G042900.1	Glyma.06G042900	0.1	363	Cyclin_N	PF00134.23	127	3.4e-24	87.2	0.3	1	1	1.1e-26	5.6e-24	86.5	0.3	17	127	67	181	52	181	0.88	pacid=30550884	transcript=Glyma.06G042900.1	locus=Glyma.06G042900	ID=Glyma.06G042900.1.Wm82.a2.v1	annot-version=Wm82.a2.v1
Glyma.06G043900.1	Glyma.06G043900	0.1	359	Cyclin_N	PF00134.23	127	5e-40	138.4	0.1	1	1	2.4e-42	1.2e-39	137.2	0.1	1	126	85	213	85	214	0.95	pacid=30549475	transcript=Glyma.06G043900.1	locus=Glyma.06G043900	ID=Glyma.06G043900.1.Wm82.a2.v1	annot-version=Wm82.a2.v1
Glyma.06G044000.1	Glyma.06G044000	0.1	212	Cyclin_N	PF00134.23	127	9.6e-40	137.5	0.4	1	1	1.2e-41	5.9e-39	135	0.3	12	126	4	119	1	120	0.96	pacid=30552035	transcript=Glyma.06G044000.1	locus=Glyma.06G044000	ID=Glyma.06G044000.1.Wm82.a2.v1	annot-version=Wm82.a2.v1
Glyma.06G046200.1	Glyma.06G046200	0.1	315	Cyclin_N	PF00134.23	127	2.5e-22	81.2	0.3	1	1	1.1e-24	5.6e-22	80.1	0.1	28	126	69	169	47	170	0.93	pacid=30552036	transcript=Glyma.06G046200.1	locus=Glyma.06G046200	ID=Glyma.06G046200.1.Wm82.a2.v1	annot-version=Wm82.a2.v1
Glyma.06G072900.1	Glyma.06G072900	0.1	470	Cyclin_N	PF00134.23	127	2.8e-44	152.2	3.2	1	1	1.4e-46	6.9e-44	150.9	1.2	1	126	207	333	207	334	0.99	pacid=30550966	transcript=Glyma.06G072900.1	locus=Glyma.06G072900	ID=Glyma.06G072900.1.Wm82.a2.v1	annot-version=Wm82.a2.v1
Glyma.06G094600.1	Glyma.06G094600	0.1	353	Cyclin_N	PF00134.23	127	5.1e-25	89.9	0	1	1	1.7e-27	8.4e-25	89.2	0	5	126	65	192	61	193	0.94	pacid=30551815	transcript=Glyma.06G094600.1	locus=Glyma.06G094600	ID=Glyma.06G094600.1.Wm82.a2.v1	annot-version=Wm82.a2.v1
Glyma.06G116100.1	Glyma.06G116100	0.1	481	Cyclin_N	PF00134.23	127	2.2e-44	152.5	3	1	1	4.5e-47	2.2e-44	152.5	1	1	126	218	344	218	345	0.99	pacid=30549380	transcript=Glyma.06G116100.1	locus=Glyma.06G116100	ID=Glyma.06G116100.1.Wm82.a2.v1	annot-version=Wm82.a2.v1
Glyma.06G164600.1	Glyma.06G164600	0.1	337	Cyclin_N	PF00134.23	127	9.8e-12	47	0.5	1	1	3.5e-14	1.8e-11	46.2	0.5	38	126	89	174	57	175	0.89	pacid=30550600	transcript=Glyma.06G164600.1	locus=Glyma.06G164600	ID=Glyma.06G164600.1.Wm82.a2.v1	annot-version=Wm82.a2.v1
Glyma.06G198800.1	Glyma.06G198800	0.1	154	Cyclin_N	PF00134.23	127	1.4e-11	46.4	0.2	1	1	3.9e-14	2e-11	46	0.2	2	102	39	143	38	152	0.82	pacid=30551505	transcript=Glyma.06G198800.1	locus=Glyma.06G198800	ID=Glyma.06G198800.1.Wm82.a2.v1	annot-version=Wm82.a2.v1
Glyma.06G199400.1	Glyma.06G199400	0.1	154	Cyclin_N	PF00134.23	127	1.4e-11	46.4	0.2	1	1	3.9e-14	2e-11	46	0.2	2	102	39	143	38	152	0.82	pacid=30550840	transcript=Glyma.06G199400.1	locus=Glyma.06G199400	ID=Glyma.06G199400.1.Wm82.a2.v1	annot-version=Wm82.a2.v1
Glyma.06G299700.1	Glyma.06G299700	0.1	330	Cyclin_N	PF00134.23	127	6.7e-16	60.4	0.1	1	1	2.4e-18	1.2e-15	59.6	0.1	5	126	21	147	15	148	0.81	pacid=30551366	transcript=Glyma.06G299700.1	locus=Glyma.06G299700	ID=Glyma.06G299700.1.Wm82.a2.v1	annot-version=Wm82.a2.v1
Glyma.07G034100.1	Glyma.07G034100	0.1	477	Cyclin_N	PF00134.23	127	1.9e-38	133.3	1.7	1	1	7.1e-41	3.6e-38	132.4	1.1	1	126	217	343	217	344	0.97	pacid=30495283	transcript=Glyma.07G034100.1	locus=Glyma.07G034100	ID=Glyma.07G034100.1.Wm82.a2.v1	annot-version=Wm82.a2.v1
Glyma.07G081100.1	Glyma.07G081100	0.1	66	Cyclin_N	PF00134.23	127	6.3e-07	31.4	0.2	1	1	1.3e-09	6.3e-07	31.4	0.2	7	52	6	51	1	58	0.84	pacid=30491692	transcript=Glyma.07G081100.1	locus=Glyma.07G081100	ID=Glyma.07G081100.1.Wm82.a2.v1	annot-version=Wm82.a2.v1
Glyma.07G119100.1	Glyma.07G119100	0.1	203	Cyclin_N	PF00134.23	127	2.5e-12	48.9	0	1	1	7e-15	3.5e-12	48.4	0	29	127	43	144	12	144	0.79	pacid=30494878	transcript=Glyma.07G119100.1	locus=Glyma.07G119100	ID=Glyma.07G119100.1.Wm82.a2.v1	annot-version=Wm82.a2.v1
Glyma.07G169300.1	Glyma.07G169300	0.1	76	Cyclin_C	PF02984.19	119	1.8e-08	36.7	0	1	1	2.5e-11	1.9e-08	36.6	0	55	117	2	66	1	68	0.89	pacid=30492662	transcript=Glyma.07G169300.1	locus=Glyma.07G169300	ID=Glyma.07G169300.1.Wm82.a2.v1	annot-version=Wm82.a2.v1
Glyma.07G172600.1	Glyma.07G172600	0.1	128	Cyclin_C	PF02984.19	119	6.9e-16	60.7	0.1	1	1	1.1e-18	8.6e-16	60.3	0.1	1	87	36	120	36	125	0.95	pacid=30493313	transcript=Glyma.07G172600.1	locus=Glyma.07G172600	ID=Glyma.07G172600.1.Wm82.a2.v1	annot-version=Wm82.a2.v1
Glyma.07G223700.1	Glyma.07G223700	0.1	568	Cyclin_N	PF00134.23	127	8.8e-26	92.4	0.1	1	1	2.4e-22	1.2e-19	72.6	0.1	5	127	35	175	33	175	0.9	pacid=30491796	transcript=Glyma.07G223700.1	locus=Glyma.07G223700	ID=Glyma.07G223700.1.Wm82.a2.v1	annot-version=Wm82.a2.v1
Glyma.08G168800.1	Glyma.08G168800	0.1	612	Cyclin_N	PF00134.23	127	9.6e-26	92.3	0.1	1	1	4.2e-22	2.1e-19	71.8	0.1	5	127	34	174	31	174	0.89	pacid=30540049	transcript=Glyma.08G168800.1	locus=Glyma.08G168800	ID=Glyma.08G168800.1.Wm82.a2.v1	annot-version=Wm82.a2.v1
Glyma.08G208000.1	Glyma.08G208000	0.1	472	Cyclin_N	PF00134.23	127	1.3e-39	137.1	2	1	1	3.9e-42	1.9e-39	136.5	1.2	1	125	206	331	206	333	0.97	pacid=30538692	transcript=Glyma.08G208000.1	locus=Glyma.08G208000	ID=Glyma.08G208000.1.Wm82.a2.v1	annot-version=Wm82.a2.v1
Glyma.08G234900.1	Glyma.08G234900	0.1	742	Cyclin_N	PF00134.23	127	2.9e-37	129.5	3.9	1	1	3.9e-39	2e-36	126.8	0.3	1	127	481	607	481	607	0.99	pacid=30540595	transcript=Glyma.08G234900.1	locus=Glyma.08G234900	ID=Glyma.08G234900.1.Wm82.a2.v1	annot-version=Wm82.a2.v1
Glyma.08G280600.1	Glyma.08G280600	0.1	347	Cyclin_N	PF00134.23	127	1.1e-26	95.3	0	1	1	4.2e-29	2.1e-26	94.4	0	9	126	76	194	71	195	0.93	pacid=30536766	transcript=Glyma.08G280600.1	locus=Glyma.08G280600	ID=Glyma.08G280600.1.Wm82.a2.v1	annot-version=Wm82.a2.v1
Glyma.08G291000.1	Glyma.08G291000	0.1	361	Cyclin_N	PF00134.23	127	2.6e-28	100.5	0	1	1	1.3e-30	6.7e-28	99.2	0	4	126	68	196	66	197	0.96	pacid=30537961	transcript=Glyma.08G291000.1	locus=Glyma.08G291000	ID=Glyma.08G291000.1.Wm82.a2.v1	annot-version=Wm82.a2.v1
Glyma.08G347600.1	Glyma.08G347600	0.1	254	Cyclin_N	PF00134.23	127	1.6e-24	88.3	2.8	1	1	9.1e-25	4.6e-22	80.4	2.1	33	126	43	142	6	143	0.87	pacid=30539449	transcript=Glyma.08G347600.1	locus=Glyma.08G347600	ID=Glyma.08G347600.1.Wm82.a2.v1	annot-version=Wm82.a2.v1
Glyma.09G108600.1	Glyma.09G108600	0.1	125	Cyclin_N	PF00134.23	127	3.8e-29	103.3	0.2	1	1	8.6e-32	4.3e-29	103.1	0.2	18	126	3	109	1	110	0.93	pacid=30483663	transcript=Glyma.09G108600.1	locus=Glyma.09G108600	ID=Glyma.09G108600.1.Wm82.a2.v1	annot-version=Wm82.a2.v1
Glyma.09G245400.1	Glyma.09G245400	0.1	189	Cyclin_N	PF00134.23	127	5.3e-12	47.8	0.1	1	1	2e-14	1e-11	46.9	0	10	127	26	147	16	147	0.83	pacid=30486044	transcript=Glyma.09G245400.1	locus=Glyma.09G245400	ID=Glyma.09G245400.1.Wm82.a2.v1	annot-version=Wm82.a2.v1
Glyma.10G108600.1	Glyma.10G108600	0.1	314	Cyclin_N	PF00134.23	127	0.00015	23.7	0	1	1	1e-06	0.00053	22	0	40	123	115	196	96	198	0.8	pacid=30475441	transcript=Glyma.10G108600.1	locus=Glyma.10G108600	ID=Glyma.10G108600.1.Wm82.a2.v1	annot-version=Wm82.a2.v1
Glyma.10G158100.1	Glyma.10G158100	0.1	449	Cyclin_N	PF00134.23	127	1.7e-12	49.4	0.1	1	1	7.8e-15	3.9e-12	48.3	0.1	10	124	14	147	6	149	0.82	pacid=30476395	transcript=Glyma.10G158100.1	locus=Glyma.10G158100	ID=Glyma.10G158100.1.Wm82.a2.v1	annot-version=Wm82.a2.v1
Glyma.10G249800.1	Glyma.10G249800	0.1	373	Cyclin_N	PF00134.23	127	2.4e-18	68.3	0.2	1	1	5e-18	2.5e-15	58.6	0.1	6	127	142	281	137	281	0.9	pacid=30474062	transcript=Glyma.10G249800.1	locus=Glyma.10G249800	ID=Glyma.10G249800.1.Wm82.a2.v1	annot-version=Wm82.a2.v1
Glyma.10G256200.1	Glyma.10G256200	0.1	303	Cyclin_N	PF00134.23	127	3.1e-27	97.1	0	1	1	9.8e-30	4.9e-27	96.4	0	8	126	28	153	22	154	0.94	pacid=30475559	transcript=Glyma.10G256200.1	locus=Glyma.10G256200	ID=Glyma.10G256200.1.Wm82.a2.v1	annot-version=Wm82.a2.v1
Glyma.10G263500.1	Glyma.10G263500	0.1	403	Cyclin_N	PF00134.23	127	2.7e-25	90.8	0.8	1	1	9e-28	4.5e-25	90.1	0.8	28	126	119	221	92	222	0.88	pacid=30477654	transcript=Glyma.10G263500.1	locus=Glyma.10G263500	ID=Glyma.10G263500.1.Wm82.a2.v1	annot-version=Wm82.a2.v1
Glyma.11G004500.1	Glyma.11G004500	0.1	373	Cyclin_N	PF00134.23	127	2e-14	55.6	0.3	1	1	5.4e-15	2.7e-12	48.8	0.1	17	127	155	281	137	281	0.85	pacid=30531224	transcript=Glyma.11G004500.1	locus=Glyma.11G004500	ID=Glyma.11G004500.1.Wm82.a2.v1	annot-version=Wm82.a2.v1
Glyma.11G048500.1	Glyma.11G048500	0.1	332	Cyclin_N	PF00134.23	127	1.5e-25	91.6	0	1	1	5.5e-28	2.8e-25	90.8	0	4	126	52	182	50	183	0.85	pacid=30528714	transcript=Glyma.11G048500.1	locus=Glyma.11G048500	ID=Glyma.11G048500.1.Wm82.a2.v1	annot-version=Wm82.a2.v1
Glyma.11G052500.1	Glyma.11G052500	0.1	336	Cyclin_N	PF00134.23	127	8.5e-23	82.7	0.6	1	1	3.5e-25	1.8e-22	81.7	0.6	24	127	56	164	39	164	0.89	pacid=30528807	transcript=Glyma.11G052500.1	locus=Glyma.11G052500	ID=Glyma.11G052500.1.Wm82.a2.v1	annot-version=Wm82.a2.v1
Glyma.11G084500.1	Glyma.11G084500	0.1	434	Cyclin_N	PF00134.23	127	1.3e-43	150	1.4	1	1	2.6e-46	1.3e-43	150	1.4	1	127	180	306	180	306	0.98	pacid=30530195	transcript=Glyma.11G084500.1	locus=Glyma.11G084500	ID=Glyma.11G084500.1.Wm82.a2.v1	annot-version=Wm82.a2.v1
Glyma.12G105600.1	Glyma.12G105600	0.1	325	Cyclin_N	PF00134.23	127	9.1e-15	56.8	0	1	1	3.8e-17	1.9e-14	55.7	0	5	126	21	147	17	148	0.82	pacid=30545491	transcript=Glyma.12G105600.1	locus=Glyma.12G105600	ID=Glyma.12G105600.1.Wm82.a2.v1	annot-version=Wm82.a2.v1
Glyma.12G195900.1	Glyma.12G195900	0.1	233	Cyclin_N	PF00134.23	127	1.4e-09	40	0	1	1	5.1e-12	2.6e-09	39.1	0	34	126	81	174	74	175	0.89	pacid=30545565	transcript=Glyma.12G195900.1	locus=Glyma.12G195900	ID=Glyma.12G195900.1.Wm82.a2.v1	annot-version=Wm82.a2.v1
Glyma.12G199300.1	Glyma.12G199300	0.1	316	Cyclin_N	PF00134.23	127	1.3e-14	56.3	0	1	1	7.8e-17	3.9e-14	54.7	0	12	126	29	150	21	151	0.8	pacid=30547763	transcript=Glyma.12G199300.1	locus=Glyma.12G199300	ID=Glyma.12G199300.1.Wm82.a2.v1	annot-version=Wm82.a2.v1
Glyma.13G031500.1	Glyma.13G031500	0.1	504	Cyclin_N	PF00134.23	127	1e-44	153.5	1.7	1	1	5e-47	2.5e-44	152.3	1.7	1	126	240	366	240	367	0.99	pacid=30500236	transcript=Glyma.13G031500.1	locus=Glyma.13G031500	ID=Glyma.13G031500.1.Wm82.a2.v1	annot-version=Wm82.a2.v1
Glyma.13G247600.1	Glyma.13G247600	0.1	273	Cyclin_N	PF00134.23	127	1.3e-18	69.2	2.4	1	1	3.6e-21	1.8e-18	68.7	0.2	6	126	23	142	19	143	0.87	pacid=30505612	transcript=Glyma.13G247600.1	locus=Glyma.13G247600	ID=Glyma.13G247600.1.Wm82.a2.v1	annot-version=Wm82.a2.v1
Glyma.13G303000.1	Glyma.13G303000	0.1	317	Cyclin_N	PF00134.23	127	1.6e-14	55.9	0	1	1	9.3e-17	4.7e-14	54.5	0	11	126	28	150	20	151	0.8	pacid=30504600	transcript=Glyma.13G303000.1	locus=Glyma.13G303000	ID=Glyma.13G303000.1.Wm82.a2.v1	annot-version=Wm82.a2.v1
Glyma.13G306600.1	Glyma.13G306600	0.1	233	Cyclin_N	PF00134.23	127	6.5e-10	41.1	0	1	1	2.4e-12	1.2e-09	40.2	0	34	126	81	174	74	175	0.9	pacid=30504720	transcript=Glyma.13G306600.1	locus=Glyma.13G306600	ID=Glyma.13G306600.1.Wm82.a2.v1	annot-version=Wm82.a2.v1
Glyma.13G342100.1	Glyma.13G342100	0.1	199	Cyclin_C	PF02984.19	119	2.2e-17	65.5	0.8	1	1	1.1e-19	8.6e-17	63.6	0.8	1	105	16	152	16	162	0.86	pacid=30505910	transcript=Glyma.13G342100.1	locus=Glyma.13G342100	ID=Glyma.13G342100.1.Wm82.a2.v1	annot-version=Wm82.a2.v1
Glyma.13G342200.1	Glyma.13G342200	0.1	278	Cyclin_N	PF00134.23	127	0.00031	22.7	0.2	1	1	1.2e-06	0.00059	21.8	0.2	4	41	233	269	231	277	0.8	pacid=30500411	transcript=Glyma.13G342200.1	locus=Glyma.13G342200	ID=Glyma.13G342200.1.Wm82.a2.v1	annot-version=Wm82.a2.v1
Glyma.14G037100.1	Glyma.14G037100	0.1	440	Cyclin_N	PF00134.23	127	1.7e-44	152.8	0.6	1	1	8.3e-47	4.2e-44	151.6	0.2	1	126	186	310	186	311	0.98	pacid=30534642	transcript=Glyma.14G037100.1	locus=Glyma.14G037100	ID=Glyma.14G037100.1.Wm82.a2.v1	annot-version=Wm82.a2.v1
Glyma.14G086200.1	Glyma.14G086200	0.1	271	Cyclin_N	PF00134.23	127	8e-24	86	0.9	1	1	2.5e-26	1.3e-23	85.4	0.9	20	127	90	206	71	206	0.87	pacid=30533580	transcript=Glyma.14G086200.1	locus=Glyma.14G086200	ID=Glyma.14G086200.1.Wm82.a2.v1	annot-version=Wm82.a2.v1
Glyma.14G087100.1	Glyma.14G087100	0.1	365	Cyclin_N	PF00134.23	127	2.9e-41	142.4	0.1	1	1	3.6e-43	1.8e-40	139.9	0	1	126	92	220	92	221	0.98	pacid=30534798	transcript=Glyma.14G087100.1	locus=Glyma.14G087100	ID=Glyma.14G087100.1.Wm82.a2.v1	annot-version=Wm82.a2.v1
Glyma.14G128800.1	Glyma.14G128800	0.1	462	Cyclin_N	PF00134.23	127	1.3e-43	150	3.7	1	1	7.3e-46	3.7e-43	148.5	0.3	1	127	187	314	187	314	0.98	pacid=30533893	transcript=Glyma.14G128800.1	locus=Glyma.14G128800	ID=Glyma.14G128800.1.Wm82.a2.v1	annot-version=Wm82.a2.v1
Glyma.14G154200.1	Glyma.14G154200	0.1	505	Cyclin_N	PF00134.23	127	5.9e-45	154.4	1	1	1	3.2e-47	1.6e-44	153	1	1	126	240	366	240	367	0.99	pacid=30533362	transcript=Glyma.14G154200.1	locus=Glyma.14G154200	ID=Glyma.14G154200.1.Wm82.a2.v1	annot-version=Wm82.a2.v1
Glyma.14G180300.1	Glyma.14G180300	0.1	356	Cyclin_N	PF00134.23	127	3.8e-28	100	0	1	1	1.3e-30	6.4e-28	99.3	0	3	126	66	195	64	196	0.94	pacid=30535031	transcript=Glyma.14G180300.1	locus=Glyma.14G180300	ID=Glyma.14G180300.1.Wm82.a2.v1	annot-version=Wm82.a2.v1
Glyma.14G224300.1	Glyma.14G224300	0.1	231	Cyclin_N	PF00134.23	127	3.8e-08	35.4	2.4	1	1	5.5e-09	2.8e-06	29.3	0.1	31	126	7	123	4	124	0.88	pacid=30532828	transcript=Glyma.14G224300.1	locus=Glyma.14G224300	ID=Glyma.14G224300.1.Wm82.a2.v1	annot-version=Wm82.a2.v1
Glyma.15G066200.1	Glyma.15G066200	0.1	273	Cyclin_N	PF00134.23	127	9.3e-20	72.9	0.7	1	1	8.9e-22	4.5e-19	70.7	0.2	6	126	23	142	19	143	0.84	pacid=30496036	transcript=Glyma.15G066200.1	locus=Glyma.15G066200	ID=Glyma.15G066200.1.Wm82.a2.v1	annot-version=Wm82.a2.v1
Glyma.15G258300.1	Glyma.15G258300	0.1	607	Cyclin_N	PF00134.23	127	1e-25	92.2	0.1	1	1	4.2e-22	2.1e-19	71.7	0.1	5	127	28	168	25	168	0.88	pacid=30495966	transcript=Glyma.15G258300.1	locus=Glyma.15G258300	ID=Glyma.15G258300.1.Wm82.a2.v1	annot-version=Wm82.a2.v1
Glyma.16G081700.1	Glyma.16G081700	0.1	152	Cyclin_N	PF00134.23	127	3e-09	38.9	0.2	1	1	1.1e-11	5.5e-09	38.1	0.1	29	88	84	148	53	151	0.76	pacid=30560592	transcript=Glyma.16G081700.1	locus=Glyma.16G081700	ID=Glyma.16G081700.1.Wm82.a2.v1	annot-version=Wm82.a2.v1
Glyma.17G160000.1	Glyma.17G160000	0.1	341	Cyclin_N	PF00134.23	127	6.2e-26	92.9	1.1	1	1	2e-28	1e-25	92.2	1.1	5	126	76	205	72	206	0.88	pacid=30481626	transcript=Glyma.17G160000.1	locus=Glyma.17G160000	ID=Glyma.17G160000.1.Wm82.a2.v1	annot-version=Wm82.a2.v1
Glyma.17G167700.1	Glyma.17G167700	0.1	372	Cyclin_N	PF00134.23	127	2.5e-23	84.5	0.1	1	1	9.6e-26	4.8e-23	83.5	0.1	31	126	95	194	88	195	0.96	pacid=30482093	transcript=Glyma.17G167700.1	locus=Glyma.17G167700	ID=Glyma.17G167700.1.Wm82.a2.v1	annot-version=Wm82.a2.v1
Glyma.17G201300.1	Glyma.17G201300	0.1	251	Cyclin_N	PF00134.23	127	3.8e-11	45.1	0.4	1	1	1.2e-13	6.3e-11	44.4	0.4	38	126	89	174	58	175	0.89	pacid=30480513	transcript=Glyma.17G201300.1	locus=Glyma.17G201300	ID=Glyma.17G201300.1.Wm82.a2.v1	annot-version=Wm82.a2.v1
Glyma.17G204900.1	Glyma.17G204900	0.1	460	Cyclin_N	PF00134.23	127	2.4e-42	145.9	4.5	1	1	5.1e-45	2.6e-42	145.8	0.7	1	127	196	323	196	323	0.98	pacid=30481466	transcript=Glyma.17G204900.1	locus=Glyma.17G204900	ID=Glyma.17G204900.1.Wm82.a2.v1	annot-version=Wm82.a2.v1
Glyma.17G237200.1	Glyma.17G237200	0.1	368	Cyclin_N	PF00134.23	127	7.7e-41	141.1	0.3	1	1	5.7e-43	2.9e-40	139.2	0.1	1	126	95	223	95	224	0.97	pacid=30480222	transcript=Glyma.17G237200.1	locus=Glyma.17G237200	ID=Glyma.17G237200.1.Wm82.a2.v1	annot-version=Wm82.a2.v1
Glyma.17G237300.1	Glyma.17G237300	0.1	178	Cyclin_N	PF00134.23	127	3.2e-20	74.4	0.1	1	1	1.3e-22	6.8e-20	73.4	0.1	14	110	8	101	2	107	0.91	pacid=30481870	transcript=Glyma.17G237300.1	locus=Glyma.17G237300	ID=Glyma.17G237300.1.Wm82.a2.v1	annot-version=Wm82.a2.v1
Glyma.17G238400.1	Glyma.17G238400	0.1	216	Cyclin_N	PF00134.23	127	9.3e-23	82.6	0.8	1	1	2.8e-25	1.4e-22	82	0.8	8	126	78	207	71	208	0.88	pacid=30480089	transcript=Glyma.17G238400.1	locus=Glyma.17G238400	ID=Glyma.17G238400.1.Wm82.a2.v1	annot-version=Wm82.a2.v1
Glyma.18G133100.1	Glyma.18G133100	0.1	349	Cyclin_N	PF00134.23	127	1.5e-28	101.4	0	1	1	6.5e-31	3.3e-28	100.2	0	4	126	61	189	59	190	0.96	pacid=30556508	transcript=Glyma.18G133100.1	locus=Glyma.18G133100	ID=Glyma.18G133100.1.Wm82.a2.v1	annot-version=Wm82.a2.v1
Glyma.18G145600.1	Glyma.18G145600	0.1	359	Cyclin_N	PF00134.23	127	5.4e-27	96.3	0	1	1	9.1e-29	4.6e-26	93.3	0	9	126	75	198	68	199	0.91	pacid=30557223	transcript=Glyma.18G145600.1	locus=Glyma.18G145600	ID=Glyma.18G145600.1.Wm82.a2.v1	annot-version=Wm82.a2.v1
Glyma.18G159000.1	Glyma.18G159000	0.1	254	Cyclin_N	PF00134.23	127	1.4e-24	88.5	2.2	1	1	1e-24	5.2e-22	80.2	1.9	33	126	43	142	5	143	0.87	pacid=30558146	transcript=Glyma.18G159000.1	locus=Glyma.18G159000	ID=Glyma.18G159000.1.Wm82.a2.v1	annot-version=Wm82.a2.v1
Glyma.18G247800.1	Glyma.18G247800	0.1	206	Cyclin_N	PF00134.23	127	1.3e-11	46.6	0.2	1	1	4.3e-14	2.2e-11	45.9	0	12	127	28	147	15	147	0.82	pacid=30557348	transcript=Glyma.18G247800.1	locus=Glyma.18G247800	ID=Glyma.18G247800.1.Wm82.a2.v1	annot-version=Wm82.a2.v1
Glyma.19G127200.1	Glyma.19G127200	0.1	456	Cyclin_N	PF00134.23	127	3.4e-44	151.9	0.5	1	1	1.1e-46	5.7e-44	151.2	0.5	1	126	199	323	199	324	0.98	pacid=30513972	transcript=Glyma.19G127200.1	locus=Glyma.19G127200	ID=Glyma.19G127200.1.Wm82.a2.v1	annot-version=Wm82.a2.v1
Glyma.19G127300.1	Glyma.19G127300	0.1	388	Cyclin_N	PF00134.23	127	1.3e-28	101.5	0.8	1	1	5.2e-31	2.6e-28	100.5	0.8	30	126	159	256	136	257	0.94	pacid=30511354	transcript=Glyma.19G127300.1	locus=Glyma.19G127300	ID=Glyma.19G127300.1.Wm82.a2.v1	annot-version=Wm82.a2.v1
Glyma.19G136800.1	Glyma.19G136800	0.1	283	Cyclin_N	PF00134.23	127	0.00036	22.5	0	1	1	2.3e-06	0.0012	20.9	0	57	123	101	165	95	167	0.85	pacid=30514474	transcript=Glyma.19G136800.1	locus=Glyma.19G136800	ID=Glyma.19G136800.1.Wm82.a2.v1	annot-version=Wm82.a2.v1
Glyma.19G156200.1	Glyma.19G156200	0.1	247	Cyclin_N	PF00134.23	127	6.5e-10	41.1	0	1	1	2.2e-12	1.1e-09	40.3	0	36	126	105	195	72	196	0.87	pacid=30512580	transcript=Glyma.19G156200.1	locus=Glyma.19G156200	ID=Glyma.19G156200.1.Wm82.a2.v1	annot-version=Wm82.a2.v1
Glyma.19G235700.1	Glyma.19G235700	0.1	177	Cyclin_N	PF00134.23	127	2.9e-12	48.7	0.1	1	1	8.9e-15	4.5e-12	48.1	0.1	34	126	69	161	40	162	0.88	pacid=30514051	transcript=Glyma.19G235700.1	locus=Glyma.19G235700	ID=Glyma.19G235700.1.Wm82.a2.v1	annot-version=Wm82.a2.v1
Glyma.20G023500.1	Glyma.20G023500	0.1	569	Cyclin_N	PF00134.23	127	8.9e-26	92.4	0.1	1	1	2.4e-22	1.2e-19	72.6	0.1	5	127	35	175	33	175	0.9	pacid=30522645	transcript=Glyma.20G023500.1	locus=Glyma.20G023500	ID=Glyma.20G023500.1.Wm82.a2.v1	annot-version=Wm82.a2.v1
Glyma.20G023800.1	Glyma.20G023800	0.1	568	Cyclin_N	PF00134.23	127	1.4e-25	91.7	0.1	1	1	2.4e-22	1.2e-19	72.6	0.1	5	127	35	175	33	175	0.9	pacid=30520648	transcript=Glyma.20G023800.1	locus=Glyma.20G023800	ID=Glyma.20G023800.1.Wm82.a2.v1	annot-version=Wm82.a2.v1
Glyma.20G126700.1	Glyma.20G126700	0.1	394	Cyclin_N	PF00134.23	127	1.2e-25	91.9	0.6	1	1	4.2e-28	2.1e-25	91.2	0.6	28	126	113	215	87	216	0.89	pacid=30520551	transcript=Glyma.20G126700.1	locus=Glyma.20G126700	ID=Glyma.20G126700.1.Wm82.a2.v1	annot-version=Wm82.a2.v1
Glyma.20G135400.1	Glyma.20G135400	0.1	325	Cyclin_N	PF00134.23	127	2.2e-26	94.3	0	1	1	7.2e-29	3.6e-26	93.6	0	7	126	47	173	42	174	0.94	pacid=30520833	transcript=Glyma.20G135400.1	locus=Glyma.20G135400	ID=Glyma.20G135400.1.Wm82.a2.v1	annot-version=Wm82.a2.v1
Glyma.20G143800.1	Glyma.20G143800	0.1	376	Cyclin_N	PF00134.23	127	5.1e-18	67.3	0.2	1	1	1.3e-17	6.7e-15	57.2	0.1	6	127	145	284	140	284	0.86	pacid=30522649	transcript=Glyma.20G143800.1	locus=Glyma.20G143800	ID=Glyma.20G143800.1.Wm82.a2.v1	annot-version=Wm82.a2.v1
Glyma.20G230500.1	Glyma.20G230500	0.1	444	Cyclin_N	PF00134.23	127	9.8e-13	50.2	0.1	1	1	4.5e-15	2.2e-12	49	0.1	7	124	11	147	6	149	0.84	pacid=30521461	transcript=Glyma.20G230500.1	locus=Glyma.20G230500	ID=Glyma.20G230500.1.Wm82.a2.v1	annot-version=Wm82.a2.v1
Glyma.U014600.1	Glyma.U014600.1		224	Cyclin_N	PF00134.23	127	1.5e-09	39.9	0	1	1	4.2e-12	2.1e-09	39.4	0	34	126	76	169	39	170	0.84	pacid=30535284	transcript=Glyma.U014600.1 l	ocus=Glyma.U014600 ID=	Glyma.U014600.1.Wm82.a2.v1 annot	annot-version=Wm82.a2.v1
Phvul.001G024900.1	Phvul.001G024900	0.1	347	Cyclin_N	PF00134.23	127	4.2e-24	85.7	0.1	1	1	2.7e-26	1.1e-23	84.4	0.1	21	127	77	186	58	186	0.86	pacid=37169127	transcript=Phvul.001G024900.1	locus=Phvul.001G024900	ID=Phvul.001G024900.1.v2.1	annot-version=v2.1
Phvul.001G025600.1	Phvul.001G025600	0.1	361	Cyclin_N	PF00134.23	127	7.5e-42	143.1	0.3	1	1	9.1e-44	3.7e-41	140.8	0	1	126	91	219	91	220	0.98	pacid=37170625	transcript=Phvul.001G025600.1	locus=Phvul.001G025600	ID=Phvul.001G025600.1.v2.1	annot-version=v2.1
Phvul.001G025700.1	Phvul.001G025700	0.1	350	Cyclin_N	PF00134.23	127	2e-39	135.3	0.2	1	1	2.3e-41	9.4e-39	133.1	0	1	126	81	209	81	210	0.97	pacid=37170048	transcript=Phvul.001G025700.1	locus=Phvul.001G025700	ID=Phvul.001G025700.1.v2.1	annot-version=v2.1
Phvul.001G055400.1	Phvul.001G055400	0.1	454	Cyclin_N	PF00134.23	127	4.7e-43	147	4.8	1	1	4.6e-45	1.9e-42	145	0.7	1	127	192	318	192	318	0.96	pacid=37171059	transcript=Phvul.001G055400.1	locus=Phvul.001G055400	ID=Phvul.001G055400.1.v2.1	annot-version=v2.1
Phvul.001G071600.1	Phvul.001G071600	0.1	458	Cyclin_N	PF00134.23	127	1.4e-45	155.1	1.3	1	1	8.6e-48	3.5e-45	153.8	1.3	1	126	193	319	193	320	0.99	pacid=37168189	transcript=Phvul.001G071600.1	locus=Phvul.001G071600	ID=Phvul.001G071600.1.v2.1	annot-version=v2.1
Phvul.001G119700.1	Phvul.001G119700	0.1	434	Cyclin_N	PF00134.23	127	2.8e-45	154.2	0.1	1	1	1.2e-47	5e-45	153.3	0.1	1	126	178	302	178	303	0.98	pacid=37169811	transcript=Phvul.001G119700.1	locus=Phvul.001G119700	ID=Phvul.001G119700.1.v2.1	annot-version=v2.1
Phvul.001G119800.1	Phvul.001G119800	0.1	451	Cyclin_N	PF00134.23	127	4.9e-36	124.3	0.3	1	1	2.4e-38	1e-35	123.3	0.3	4	126	199	319	196	320	0.92	pacid=37169666	transcript=Phvul.001G119800.1	locus=Phvul.001G119800	ID=Phvul.001G119800.1.v2.1	annot-version=v2.1
Phvul.001G130000.1	Phvul.001G130000	0.1	313	Cyclin_N	PF00134.23	127	0.00019	22.2	0	1	1	1.3e-06	0.00052	20.8	0	41	123	115	195	95	197	0.8	pacid=37170554	transcript=Phvul.001G130000.1	locus=Phvul.001G130000	ID=Phvul.001G130000.1.v2.1	annot-version=v2.1
Phvul.001G151100.1	Phvul.001G151100	0.1	218	Cyclin_N	PF00134.23	127	2.7e-10	41.1	0.1	1	1	1.1e-12	4.7e-10	40.3	0.1	36	126	76	166	36	167	0.87	pacid=37170208	transcript=Phvul.001G151100.1	locus=Phvul.001G151100	ID=Phvul.001G151100.1.v2.1	annot-version=v2.1
Phvul.002G011600.1	Phvul.002G011600	0.1	329	Cyclin_N	PF00134.23	127	9e-26	91.1	0	1	1	3.7e-28	1.5e-25	90.4	0	3	126	49	179	47	180	0.89	pacid=37176372	transcript=Phvul.002G011600.1	locus=Phvul.002G011600	ID=Phvul.002G011600.1.v2.1	annot-version=v2.1
Phvul.002G015500.1	Phvul.002G015500	0.1	342	Cyclin_N	PF00134.23	127	4.2e-21	76	0.2	1	1	1.9e-23	7.8e-21	75.1	0.2	26	127	61	167	37	167	0.91	pacid=37178685	transcript=Phvul.002G015500.1	locus=Phvul.002G015500	ID=Phvul.002G015500.1.v2.1	annot-version=v2.1
Phvul.002G047100.1	Phvul.002G047100	0.1	372	Cyclin_N	PF00134.23	127	5.7e-17	62.7	0.4	1	1	8e-16	3.3e-13	50.5	0.2	16	127	153	280	136	280	0.83	pacid=37174679	transcript=Phvul.002G047100.1	locus=Phvul.002G047100	ID=Phvul.002G047100.1.v2.1	annot-version=v2.1
Phvul.002G074800.2	Phvul.002G074800	0.2	335	Cyclin_N	PF00134.23	127	3.1e-27	95.9	0	1	1	1.2e-29	4.9e-27	95.2	0	4	126	47	175	44	176	0.95	pacid=37178463	transcript=Phvul.002G074800.2	locus=Phvul.002G074800	ID=Phvul.002G074800.2.v2.1	annot-version=v2.1
Phvul.002G115100.1	Phvul.002G115100	0.1	433	Cyclin_N	PF00134.23	127	2.5e-44	151.1	1.5	1	1	6.1e-47	2.5e-44	151.1	1.5	1	127	179	305	179	305	0.98	pacid=37176068	transcript=Phvul.002G115100.1	locus=Phvul.002G115100	ID=Phvul.002G115100.1.v2.1	annot-version=v2.1
Phvul.002G148600.1	Phvul.002G148600	0.1	350	Cyclin_N	PF00134.23	127	4.9e-28	98.4	0	1	1	1.9e-30	7.7e-28	97.8	0	3	127	59	189	57	189	0.94	pacid=37177150	transcript=Phvul.002G148600.1	locus=Phvul.002G148600	ID=Phvul.002G148600.1.v2.1	annot-version=v2.1
Phvul.003G001900.1	Phvul.003G001900	0.1	244	Cyclin_N	PF00134.23	127	2e-05	25.4	0.2	1	1	1.6e-07	6.4e-05	23.7	0	67	126	72	136	67	137	0.91	pacid=37146065	transcript=Phvul.003G001900.1	locus=Phvul.003G001900	ID=Phvul.003G001900.1.v2.1	annot-version=v2.1
Phvul.003G016100.1	Phvul.003G016100	0.1	616	Cyclin_N	PF00134.23	127	4.8e-17	62.9	0.1	1	1	2.2e-19	9.1e-17	62	0.1	25	125	417	520	387	521	0.8	pacid=37145450	transcript=Phvul.003G016100.1	locus=Phvul.003G016100	ID=Phvul.003G016100.1.v2.1	annot-version=v2.1
Phvul.003G054801.1	Phvul.003G054801	0.1	349	Cyclin_N	PF00134.23	127	2.4e-28	99.4	0	1	1	1.6e-30	6.7e-28	98	0	4	126	61	189	59	190	0.96	pacid=37147799	transcript=Phvul.003G054801.1	locus=Phvul.003G054801	ID=Phvul.003G054801.1.v2.1	annot-version=v2.1
Phvul.003G138600.1	Phvul.003G138600	0.1	572	Cyclin_N	PF00134.23	127	4.4e-26	92.1	0.1	1	1	1.5e-22	6.2e-20	72.2	0.2	5	127	35	175	33	175	0.9	pacid=37148268	transcript=Phvul.003G138600.1	locus=Phvul.003G138600	ID=Phvul.003G138600.1.v2.1	annot-version=v2.1
Phvul.003G234000.1	Phvul.003G234000	0.1	312	Cyclin_N	PF00134.23	127	4.6e-27	95.3	0.6	1	1	2e-29	8.3e-27	94.5	0.6	8	126	54	178	48	179	0.85	pacid=37148074	transcript=Phvul.003G234000.1	locus=Phvul.003G234000	ID=Phvul.003G234000.1.v2.1	annot-version=v2.1
Phvul.003G240500.1	Phvul.003G240500	0.1	372	Cyclin_N	PF00134.23	127	4.8e-24	85.5	0.1	1	1	2.1e-26	8.5e-24	84.7	0.1	30	126	94	194	71	195	0.93	pacid=37147543	transcript=Phvul.003G240500.1	locus=Phvul.003G240500	ID=Phvul.003G240500.1.v2.1	annot-version=v2.1
Phvul.003G289500.1	Phvul.003G289500	0.1	346	Cyclin_N	PF00134.23	127	2.8e-26	92.8	0	1	1	1.1e-28	4.5e-26	92.1	0	7	126	69	194	63	195	0.92	pacid=37145155	transcript=Phvul.003G289500.1	locus=Phvul.003G289500	ID=Phvul.003G289500.1.v2.1	annot-version=v2.1
Phvul.005G045433.1	Phvul.005G045433	0.1	79	Cyclin_N	PF00134.23	127	3.2e-13	50.5	0.4	1	1	8.8e-16	3.6e-13	50.4	0.4	70	126	3	65	1	66	0.91	pacid=37153403	transcript=Phvul.005G045433.1	locus=Phvul.005G045433	ID=Phvul.005G045433.1.v2.1	annot-version=v2.1
Phvul.005G049900.1	Phvul.005G049900	0.1	612	Cyclin_N	PF00134.23	127	7.4e-26	91.4	0.1	1	1	3.6e-22	1.5e-19	71	0.1	5	127	34	174	31	174	0.88	pacid=37153226	transcript=Phvul.005G049900.1	locus=Phvul.005G049900	ID=Phvul.005G049900.1.v2.1	annot-version=v2.1
Phvul.005G109600.1	Phvul.005G109600	0.1	313	Cyclin_N	PF00134.23	127	7.5e-15	55.8	0	1	1	5.1e-17	2.1e-14	54.4	0	8	126	27	150	21	151	0.8	pacid=37152651	transcript=Phvul.005G109600.1	locus=Phvul.005G109600	ID=Phvul.005G109600.1.v2.1	annot-version=v2.1
Phvul.005G113500.1	Phvul.005G113500	0.1	234	Cyclin_N	PF00134.23	127	5.6e-10	40.1	0	1	1	2.4e-12	9.8e-10	39.3	0	34	126	82	175	75	176	0.9	pacid=37154290	transcript=Phvul.005G113500.1	locus=Phvul.005G113500	ID=Phvul.005G113500.1.v2.1	annot-version=v2.1
Phvul.006G092300.1	Phvul.006G092300	0.1	180	Cyclin_N	PF00134.23	127	8.5e-13	49.2	0.1	1	1	3.4e-15	1.4e-12	48.5	0.1	34	126	69	161	57	162	0.88	pacid=37174040	transcript=Phvul.006G092300.1	locus=Phvul.006G092300	ID=Phvul.006G092300.1.v2.1	annot-version=v2.1
Phvul.007G038400.1	Phvul.007G038400	0.1	394	Cyclin_N	PF00134.23	127	6.5e-26	91.6	0.5	1	1	2.6e-28	1.1e-25	90.9	0.5	29	126	114	215	85	216	0.9	pacid=37165807	transcript=Phvul.007G038400.1	locus=Phvul.007G038400	ID=Phvul.007G038400.1.v2.1	annot-version=v2.1
Phvul.007G046600.1	Phvul.007G046600	0.1	344	Cyclin_N	PF00134.23	127	2.5e-26	92.9	0.1	1	1	1.2e-28	5e-26	91.9	0.1	4	126	44	172	42	173	0.94	pacid=37165861	transcript=Phvul.007G046600.1	locus=Phvul.007G046600	ID=Phvul.007G046600.1.v2.1	annot-version=v2.1
Phvul.007G054800.1	Phvul.007G054800	0.1	376	Cyclin_N	PF00134.23	127	1.2e-18	68.1	0.2	1	1	4.1e-18	1.7e-15	57.9	0	7	127	146	284	140	284	0.87	pacid=37167290	transcript=Phvul.007G054800.1	locus=Phvul.007G054800	ID=Phvul.007G054800.1.v2.1	annot-version=v2.1
Phvul.007G143100.1	Phvul.007G143100	0.1	227	Cyclin_N	PF00134.23	127	2e-24	86.8	3.3	1	1	3.4e-25	1.4e-22	80.8	2.6	32	126	42	142	5	143	0.87	pacid=37165828	transcript=Phvul.007G143100.1	locus=Phvul.007G143100	ID=Phvul.007G143100.1.v2.1	annot-version=v2.1
Phvul.007G179300.2	Phvul.007G179300	0.2	256	Cyclin_N	PF00134.23	127	2.6e-10	41.2	0.2	1	1	1.3e-12	5.1e-10	40.2	0.2	36	118	30	109	4	114	0.81	pacid=37166873	transcript=Phvul.007G179300.2	locus=Phvul.007G179300	ID=Phvul.007G179300.2.v2.1	annot-version=v2.1
Phvul.007G183500.1	Phvul.007G183500	0.1	448	Cyclin_N	PF00134.23	127	5.5e-12	46.6	0.2	1	1	3.1e-14	1.3e-11	45.4	0.2	8	124	12	147	6	149	0.84	pacid=37167629	transcript=Phvul.007G183500.1	locus=Phvul.007G183500	ID=Phvul.007G183500.1.v2.1	annot-version=v2.1
Phvul.007G251400.1	Phvul.007G251400	0.1	313	Cyclin_N	PF00134.23	127	0.00012	22.8	0	1	1	8.7e-07	0.00036	21.3	0	38	123	112	195	94	197	0.8	pacid=37166969	transcript=Phvul.007G251400.1	locus=Phvul.007G251400	ID=Phvul.007G251400.1.v2.1	annot-version=v2.1
Phvul.008G049600.1	Phvul.008G049600	0.1	205	Cyclin_N	PF00134.23	127	5.3e-12	46.6	0	1	1	2.3e-14	9.5e-12	45.8	0	33	127	51	146	15	146	0.81	pacid=37157948	transcript=Phvul.008G049600.1	locus=Phvul.008G049600	ID=Phvul.008G049600.1.v2.1	annot-version=v2.1
Phvul.008G132450.1	Phvul.008G132450	0.1	255	Cyclin_N	PF00134.23	127	2.1e-24	86.7	3.8	1	1	4.5e-25	1.9e-22	80.4	2.9	31	126	41	142	6	143	0.87	pacid=37158967	transcript=Phvul.008G132450.1	locus=Phvul.008G132450	ID=Phvul.008G132450.1.v2.1	annot-version=v2.1
Phvul.008G144200.1	Phvul.008G144200	0.1	226	Cyclin_N	PF00134.23	127	8.9e-08	33	0	1	1	3.4e-10	1.4e-07	32.3	0	34	126	78	171	65	172	0.87	pacid=37158834	transcript=Phvul.008G144200.1	locus=Phvul.008G144200	ID=Phvul.008G144200.1.v2.1	annot-version=v2.1
Phvul.008G180000.1	Phvul.008G180000	0.1	356	Cyclin_N	PF00134.23	127	1.1e-28	100.6	0	1	1	3.7e-31	1.5e-28	100.1	0	3	126	66	195	64	196	0.94	pacid=37159992	transcript=Phvul.008G180000.1	locus=Phvul.008G180000	ID=Phvul.008G180000.1.v2.1	annot-version=v2.1
Phvul.008G203300.1	Phvul.008G203300	0.1	420	Cyclin_N	PF00134.23	127	2.8e-44	151	1.8	1	1	3.6e-46	1.5e-43	148.6	0.7	1	126	166	290	166	291	0.98	pacid=37157744	transcript=Phvul.008G203300.1	locus=Phvul.008G203300	ID=Phvul.008G203300.1.v2.1	annot-version=v2.1
Phvul.009G067600.1	Phvul.009G067600	0.1	375	Cyclin_N	PF00134.23	127	8.4e-24	84.8	0.1	1	1	3.3e-26	1.3e-23	84.1	0.1	13	127	93	210	82	210	0.89	pacid=37151942	transcript=Phvul.009G067600.1	locus=Phvul.009G067600	ID=Phvul.009G067600.1.v2.1	annot-version=v2.1
Phvul.009G068900.1	Phvul.009G068900	0.1	347	Cyclin_N	PF00134.23	127	1.1e-41	142.6	0.1	1	1	1.7e-43	7e-41	140	0.1	1	126	81	209	81	210	0.96	pacid=37149015	transcript=Phvul.009G068900.1	locus=Phvul.009G068900	ID=Phvul.009G068900.1.v2.1	annot-version=v2.1
Phvul.009G069000.1	Phvul.009G069000	0.1	344	Cyclin_N	PF00134.23	127	4.4e-42	143.8	2.7	1	1	1.9e-43	8e-41	139.8	0.9	4	126	84	207	81	208	0.96	pacid=37148744	transcript=Phvul.009G069000.1	locus=Phvul.009G069000	ID=Phvul.009G069000.1.v2.1	annot-version=v2.1
Phvul.009G069100.1	Phvul.009G069100	0.1	352	Cyclin_N	PF00134.23	127	1.8e-41	141.9	1.1	1	1	9.5e-44	3.9e-41	140.8	0.8	1	126	86	214	86	215	0.97	pacid=37151197	transcript=Phvul.009G069100.1	locus=Phvul.009G069100	ID=Phvul.009G069100.1.v2.1	annot-version=v2.1
Phvul.009G071400.1	Phvul.009G071400	0.1	313	Cyclin_N	PF00134.23	127	8e-23	81.6	0.4	1	1	1.9e-25	8e-23	81.6	0.4	29	126	69	168	56	169	0.95	pacid=37151417	transcript=Phvul.009G071400.1	locus=Phvul.009G071400	ID=Phvul.009G071400.1.v2.1	annot-version=v2.1
Phvul.009G097500.1	Phvul.009G097500	0.1	485	Cyclin_N	PF00134.23	127	5.2e-43	146.8	3.4	1	1	2.6e-45	1.1e-42	145.8	1.8	1	127	222	349	222	349	0.99	pacid=37149482	transcript=Phvul.009G097500.1	locus=Phvul.009G097500	ID=Phvul.009G097500.1.v2.1	annot-version=v2.1
Phvul.009G115900.1	Phvul.009G115900	0.1	409	Cyclin_N	PF00134.23	127	3.4e-43	147.4	3.5	1	1	8.2e-46	3.4e-43	147.4	3.5	1	127	157	283	157	283	0.98	pacid=37151053	transcript=Phvul.009G115900.1	locus=Phvul.009G115900	ID=Phvul.009G115900.1.v2.1	annot-version=v2.1
Phvul.009G128200.1	Phvul.009G128200	0.1	489	Cyclin_N	PF00134.23	127	1e-44	152.3	0.7	1	1	2.5e-47	1e-44	152.3	0.7	1	126	226	352	226	353	0.99	pacid=37150005	transcript=Phvul.009G128200.1	locus=Phvul.009G128200	ID=Phvul.009G128200.1.v2.1	annot-version=v2.1
Phvul.009G143200.1	Phvul.009G143200	0.1	349	Cyclin_N	PF00134.23	127	3.6e-27	95.6	0	1	1	1.3e-29	5.4e-27	95.1	0	3	126	58	187	56	188	0.95	pacid=37148920	transcript=Phvul.009G143200.1	locus=Phvul.009G143200	ID=Phvul.009G143200.1.v2.1	annot-version=v2.1
Phvul.010G015500.1	Phvul.010G015500	0.1	294	Cyclin_N	PF00134.23	127	4.4e-23	82.4	1.1	1	1	3.3e-25	1.4e-22	80.8	0.1	2	127	45	176	44	176	0.92	pacid=37143973	transcript=Phvul.010G015500.1	locus=Phvul.010G015500	ID=Phvul.010G015500.1.v2.1	annot-version=v2.1
Phvul.010G044800.1	Phvul.010G044800	0.1	201	Cyclin_N	PF00134.23	127	3e-13	50.6	0	1	1	1.2e-15	5e-13	49.9	0	11	127	27	149	17	149	0.79	pacid=37143850	transcript=Phvul.010G044800.1	locus=Phvul.010G044800	ID=Phvul.010G044800.1.v2.1	annot-version=v2.1
Phvul.010G070800.1	Phvul.010G070800	0.1	225	Cyclin_N	PF00134.23	127	7.6e-10	39.6	0.1	1	1	2.5e-12	1e-09	39.2	0.1	34	126	77	170	40	171	0.89	pacid=37142663	transcript=Phvul.010G070800.1	locus=Phvul.010G070800	ID=Phvul.010G070800.1.v2.1	annot-version=v2.1
Phvul.010G151900.1	Phvul.010G151900	0.1	478	Cyclin_N	PF00134.23	127	3.2e-39	134.6	1.7	1	1	1.6e-41	6.6e-39	133.6	1.2	1	125	218	343	218	345	0.97	pacid=37144082	transcript=Phvul.010G151900.1	locus=Phvul.010G151900	ID=Phvul.010G151900.1.v2.1	annot-version=v2.1
Phvul.011G110000.1	Phvul.011G110000	0.1	314	Cyclin_N	PF00134.23	127	2.9e-16	60.4	0	1	1	1.7e-18	7e-16	59.1	0	5	126	21	145	15	146	0.88	pacid=37157024	transcript=Phvul.011G110000.1	locus=Phvul.011G110000	ID=Phvul.011G110000.1.v2.1	annot-version=v2.1
Phvul.011G179000.1	Phvul.011G179000	0.1	673	Cyclin_N	PF00134.23	127	7e-37	127	2	1	1	3.5e-39	1.4e-36	126	0.1	1	127	423	548	423	548	0.98	pacid=37157002	transcript=Phvul.011G179000.1	locus=Phvul.011G179000	ID=Phvul.011G179000.1.v2.1	annot-version=v2.1

## Sheet: Medtr
Gene ID	Gene name	subfamily	Domain	Domain	length（aa）	MW/kDa	Number of exon
Medtr3g088415.1	MedtrCycA1;1	CycA	cyclin_N	cyclin_C	505	56.3282	10
Medtr3g088405.1	MedtrCycA1;2	CycA	cyclin_N	cyclin_C	510	57.5331	11
Medtr2g102520.1	MedtrCycA2;1	CycA	cyclin_N	cyclin_C	479	53.9166	11
Medtr2g102550.1	MedtrCycA2;2	CycA	cyclin_N	cyclin_C	429	48.1017	10
Medtr1g011470.1	MedtrCycA2;3	CycA	cyclin_N	\	422	48203.3	11
Medtr3g107970.1	MedtrCycA2;4	CycA	cyclin_N	\	478	54.0741	10
Medtr1g018680.1	MedtrCycA3;1	CycA	cyclin_N	cyclin_C	363	41.5567	7
Medtr3g102510.1	MedtrCycA3;2	CycA	cyclin_N	cyclin_C	340	39.2542	7
Medtr3g102520.1	MedtrCycA3;3	CycA	cyclin_N	cyclin_C	372	42.6002	8
Medtr3g102530.1	MedtrCycA3;4	CycA	cyclin_N	cyclin_C	352	40.3278	8
Medtr3g102540.1	MedtrCycA3;5	CycA	cyclin_N	cyclin_C	277	32.4242	7
Medtr3g102560.1	MedtrCycA3;6	CycA	cyclin_N	cyclin_C	324	37.6351	7
Medtr7g089080.1	MedtrCycB1;1	CycB	cyclin_N	cyclin_C	1318	50.7476	5
Medtr5g088980.1	MedtrCycB1;2	CycB	cyclin_N	cyclin_C	421	47.8048	9
Medtr5g023790.1	MedtrCycB2;1	CycB	cyclin_N	cyclin_C	428	48.6167	11
Medtr8g074000.1	MedtrCycB2;2	CycB	cyclin_N	cyclin_C	434	49.3626	11
Medtr5g011900.1	MedtrCycBL;1	CycB	cyclin_N	\	241	27.9874	5
Medtr6g045270.1	MedtrCycBL;2	CycB	cyclin_N	cyclin_C	321	37.8614	1
Medtr3g060770.1	MedtrCycBL;3	CycB	cyclin_N	cyclin_C	288	33.8638	1
Medtr3g060820.1	MedtrCycBL;4	CycB	cyclin_N	cyclin_C	277	32.4309	1
Medtr3g061680.1	MedtrCycBL;5	CycB	cyclin_N	cyclin_C	281	32.9395	1
Medtr3g060410.1	MedtrCycBL;6	CycB	cyclin_N	cyclin_C	362	42.4035	2
Medtr3g060400.1	MedtrCycBL;7	CycB	cyclin_N	cyclin_C	283	32.9914	1
Medtr3g460990.1	MedtrCycBL;8	CycB	cyclin_N	cyclin_C	283	32.9914	1
Medtr7g055650.1	MedtrCycC1;1	CycC	cyclin_N	\	249	29.3112	9
Medtr5g035360.1	MedtrCycD1;1	CycD	cyclin_N	cyclin_C	334	37.677	6
Medtr8g063120.1	MedtrCycD1;2	CycD	cyclin_N	cyclin_C	355	39.7761	6
Medtr3g100710.1	MedtrCycD2;1	CycD	cyclin_N	cyclin_C	362	39.9003	6
Medtr4g080990.1	MedtrCycD2;2	CycD	cyclin_N	cyclin_C	342	39.1047	1
Medtr5g065830.1	MedtrCycD2;3	CycD	cyclin_N	cyclin_C	352	39.5996	6
Medtr1g107535.1	MedtrCycD3;1	CycD	cyclin_N	\	384	43.9947	4
Medtr3g102310.1	MedtrCycD3;2	CycD	cyclin_N	cyclin_C	348	39.9278	4
Medtr4g094942.1	MedtrCycD3;3	CycD	cyclin_N	cyclin_C	359	41.1323	4
Medtr5g032550.1	MedtrCycD4;1	CycD	cyclin_N	cyclin_C	346	38.5202	6
Medtr8g068950.1	MedtrCycD4;2	CycD	cyclin_N	cyclin_C	374	42.5924	6
Medtr3g103080.1	MedtrCycD5;1	CycD	cyclin_N	cyclin_C	320	37.2376	5
Medtr4g095790.1	MedtrCycD5;2	CycD	cyclin_N	cyclin_C	320	37.1934	5
Medtr5g015670.1	MedtrCycD5;3	CycD	cyclin_N	cyclin_C	353	40.5308	5
Medtr2g089490.1	MedtrCycD6;1	CycD	cyclin_N	cyclin_C	302	34.6527	6
Medtr2g011500.1	MedtrCycD6;2	CycD	cyclin_N	cyclin_C	306	35.2515	7
Medtr1g050318.1	MedtrCycD6;3	CycD	cyclin_N	cyclin_C	371	41.9031	6
Medtr2g081170.1	MedtrCycD6;4	CycD	cyclin_N	cyclin_C	423	48.3332	6
Medtr1g083060.1	MedtrCycH1;1	CycH	cyclin_N	\	331	38.1163	11
Medtr1g038820.1	MedtrCycJ18	CycJ18	cyclin_N	\	233	26.7573	9
Medtr5g010140.1	MedtrCycL1;1	CycL	cyclin_N	\	438	50.4366	8
Medtr5g055170.1	MedtrCycL1;2	CycL	cyclin_N	\	428	49.2715	8
Medtr1g032850.1	MedtrCycSDS-1	CycSDS	cyclin_N	cyclin_C	555	63.3068	6
Medtr2g068690.1	MedtrCycT1;1	CycT	cyclin_N	\	621	69.8448	6
Medtr1g104820.2	MedtrCycT1;3	CycT	cyclin_N	\	324	37.2167	5
Medtr7g094070.1	MedtrCycT1;4	CycT	cyclin_N	\	457	52.1167	6
Medtr4g083690.1	MedtrCycT1;2	CycT	cyclin_N	\	550	62.1037	8
Medtr2g088860.1	MedtrCycU1;1	CycU	cyclin_N	\	233	26.2813	2
BT052177.1	MedtrCycU2;1	CycU	cyclin_N	\	224	25.8028	2
Medtr4g028060.1	MedtrCycU2;2	CycU	cyclin_N	\	218	25.3121	2
Medtr7g094880.2	MedtrCycU3;1	CycU	cyclin_N	\	218	24.8997	2
Medtr7g081130.1	MedtrCycU4;1	CycU	cyclin_N	\	203	23.2197	2
Medtr8g007380.1	MedtrCycU4;2	CycU	cyclin_N	\	200	22.8462	2
Medtr2g005960.1	MedtrCycU5;1	CycU	cyclin_N	\	271	31.4046	6

## Sheet: Gm
Gene ID	subfamily	Domain 1	Domain 2	length（aa）	Number of exon
Glyma.04G043400.1	CycA	cyclin_N	cyclin_C	327	8
Glyma.04G043500.1	CycA	cyclin_N	cyclin_C	349	8
Glyma.04G043600.1	CycA	cyclin_N	cyclin_C	375	8
Glyma.04G043700.1	CycA	cyclin_N	cyclin_C	327	8
Glyma.04G071600.1	CycA	cyclin_N	cyclin_C	488	9
Glyma.04G246600.1	CycA	cyclin_N	cyclin_C	484	9
Glyma.06G043900.1	CycA	cyclin_N	cyclin_C	358	8
Glyma.06G044000.1	CycA	cyclin_N	cyclin_C	211	6
Glyma.06G116100.1	CycA	cyclin_N	cyclin_C	480	9
Glyma.07G034100.1	CycA	cyclin_N	cyclin_C	476	9
Glyma.08G208000.1	CycA	cyclin_N	cyclin_C	471	9
Glyma.09G108600.1	CycA	cyclin_N	/	124	3
Glyma.13G031500.1	CycA	cyclin_N	cyclin_C	503	9
Glyma.14G087100.1	CycA	cyclin_N	cyclin_C	364	9
Glyma.14G128800.1	CycA	cyclin_N	cyclin_C	461	9
Glyma.14G154200.1	CycA	cyclin_N	cyclin_C	504	9
Glyma.17G204900.1	CycA	cyclin_N	cyclin_C	459	9
Glyma.17G237200.1	CycA	cyclin_N	cyclin_C	367	8
Glyma.17G237300.1	CycA	cyclin_N	/	177	4
Glyma.01G159700.1	CycB	cyclin_N	cyclin_C	432	9
Glyma.02G277600.1	CycB	cyclin_N	cyclin_C	440	9
Glyma.03G123600.1	CycB	cyclin_N	cyclin_C	454	9
Glyma.03G123800.1	CycB	cyclin_N	cyclin_C	392	9
Glyma.03G124000.1	CycB	cyclin_N	cyclin_C	373	9
Glyma.03G124200.1	CycB	cyclin_N	cyclin_C	199	4
Glyma.04G001100.1	CycB	cyclin_N	cyclin_C	405	9
Glyma.06G000600.1	CycB	cyclin_N	cyclin_C	415	9
Glyma.08G234900.1	CycB	cyclin_N	cyclin_C	741	9
Glyma.11G084500.1	CycB	cyclin_N	cyclin_C	433	9
Glyma.14G037100.1	CycB	cyclin_N	cyclin_C	439	9
Glyma.19G127200.1	CycB	cyclin_N	cyclin_C	455	9
Glyma.19G127300.1	CycB	cyclin_N	cyclin_C	387	9
Glyma.08G347600.1	CycC	cyclin_N	/	253	9
Glyma.18G159000.1	CycC	cyclin_N	/	253	9
Glyma.01G024700.1	CycD	cyclin_N	cyclin_C	361	6
Glyma.01G035600.1	CycD	cyclin_N	cyclin_C	382	6
Glyma.01G100000.1	CycD	cyclin_N	cyclin_C	289	6
Glyma.01G189700.1	CycD	cyclin_N	cyclin_C	334	4
Glyma.01G193400.1	CycD	cyclin_N	cyclin_C	332	5
Glyma.02G030200.1	CycD	cyclin_N	cyclin_C	339	6
Glyma.02G040500.1	CycD	cyclin_N	/	243	5
Glyma.02G212400.1	CycD	cyclin_N	cyclin_C	357	6
Glyma.03G069200.1	CycD	cyclin_N	cyclin_C	288	6
Glyma.04G042000.1	CycD	cyclin_N	cyclin_C	349	4
Glyma.04G045500.1	CycD	cyclin_N	cyclin_C	312	5
Glyma.04G092800.1	CycD	cyclin_N	cyclin_C	352	6
Glyma.05G097300.1	CycD	cyclin_N	cyclin_C	383	4
Glyma.05G106800.1	CycD	cyclin_N	cyclin_C	318	5
Glyma.06G042900.1	CycD	cyclin_N	cyclin_C	362	4
Glyma.06G046200.1	CycD	cyclin_N	cyclin_C	314	5
Glyma.06G072900.1	CycD	cyclin_N	cyclin_C	469	9
Glyma.06G094600.1	CycD	cyclin_N	cyclin_C	352	6
Glyma.06G198800.1	CycD	cyclin_N	/	153	3
Glyma.06G199400.1	CycD	cyclin_N	/	153	3
Glyma.06G299700.1	CycD	cyclin_N	cyclin_C	329	6
Glyma.08G280600.1	CycD	cyclin_N	cyclin_C	346	6
Glyma.08G291000.1	CycD	cyclin_N	cyclin_C	360	6
Glyma.10G256200.1	CycD	cyclin_N	cyclin_C	302	5
Glyma.10G263500.1	CycD	cyclin_N	cyclin_C	402	4
Glyma.11G048500.1	CycD	cyclin_N	cyclin_C	331	5
Glyma.11G052500.1	CycD	cyclin_N	cyclin_C	335	4
Glyma.12G105600.1	CycD	cyclin_N	cyclin_C	324	6
Glyma.12G199300.1	CycD	cyclin_N	cyclin_C	315	6
Glyma.13G247600.1	CycD	cyclin_N	cyclin_C	272	6
Glyma.13G303000.1	CycD	cyclin_N	cyclin_C	316	6
Glyma.14G086200.1	CycD	cyclin_N	/	270	3
Glyma.14G180300.1	CycD	cyclin_N	cyclin_C	355	6
Glyma.15G066200.1	CycD	cyclin_N	cyclin_C	272	6
Glyma.17G160000.1	CycD	cyclin_N	cyclin_C	340	5
Glyma.17G167700.1	CycD	cyclin_N	cyclin_C	371	4
Glyma.17G238400.1	CycD	cyclin_N	/	215	2
Glyma.18G133100.1	CycD	cyclin_N	cyclin_C	348	6
Glyma.18G145600.1	CycD	cyclin_N	cyclin_C	358	6
Glyma.20G126700.1	CycD	cyclin_N	cyclin_C	393	4
Glyma.20G135400.1	CycD	cyclin_N	cyclin_C	324	5
Glyma.06G164600.1	CycH	cyclin_N	cyclin_C	336	9
Glyma.17G201300.1	CycH	cyclin_N	/	250	9
Glyma.14G224300.1	CycJ18	cyclin_N	/	230	9
Glyma.10G158100.1	CycL	cyclin_N	/	448	8
Glyma.20G230500.1	CycL	cyclin_N	cyclin_C	444	8
Glyma.02G086500.1	CycSDS	cyclin_N	cyclin_C	624	6
Glyma.07G223700.1	CycT	cyclin_N	/	567	6
Glyma.08G168800.1	CycT	cyclin_N	/	611	6
Glyma.10G249800.1	CycT	cyclin_N	/	372	6
Glyma.11G004500.1	CycT	cyclin_N	/	372	6
Glyma.15G258300.1	CycT	cyclin_N	/	606	6
Glyma.20G023500.1	CycT	cyclin_N	/	568	6
Glyma.20G023800.1	CycT	cyclin_N	/	567	7
Glyma.20G143800.1	CycT	cyclin_N	/	375	6
Glyma.01G133900.1	CycU	cyclin_N	/	224	2
Glyma.02G177700.1	CycU	cyclin_N	/	100	2
Glyma.03G033900.1	CycU	cyclin_N	/	224	2
Glyma.03G107800.1	CycU	cyclin_N	/	209	2
Glyma.03G153800.1	CycU	cyclin_N	/	217	2
Glyma.07G119100.1	CycU	cyclin_N	/	202	2
Glyma.09G245400.1	CycU	cyclin_N	/	189	2
Glyma.12G195900.1	CycU	cyclin_N	/	232	2
Glyma.13G306600.1	CycU	cyclin_N	/	232	2
Glyma.16G081700.1	CycU	cyclin_N	/	151	1
Glyma.18G247800.1	CycU	cyclin_N	/	205	2
Glyma.19G156200.1	CycU	cyclin_N	/	246	3
Glyma.19G235700.1	CycU	cyclin_N	/	176	2
Glyma.U014600.1	CycU	cyclin_N	/	223	2

## Sheet: Pv
Gene ID	subfamily	Domain 1	Domain 2	length（aa）	Number of exon
Phvul.001G025600.1	CycA	cyclin_N	cyclin_C	360	8
Phvul.001G025700.1	CycA	cyclin_N	cyclin_C	349	8
Phvul.001G055400.1	CycA	cyclin_N	cyclin_C	453	10
Phvul.001G071600.1	CycA	cyclin_N	cyclin_C	457	9
Phvul.009G068900.1	CycA	cyclin_N	cyclin_C	346	8
Phvul.009G069000.1	CycA	cyclin_N	cyclin_C	343	3
Phvul.009G069100.1	CycA	cyclin_N	cyclin_C	351	8
Phvul.009G097500.1	CycA	cyclin_N	cyclin_C	484	9
Phvul.009G128200.1	CycA	cyclin_N	cyclin_C	488	10
Phvul.010G151900.1	CycA	cyclin_N	cyclin_C	477	9
Phvul.001G119700.1	CycB	cyclin_N	cyclin_C	433	9
Phvul.001G119800.1	CycB	cyclin_N	cyclin_C	433	9
Phvul.002G115100.1	CycB	cyclin_N	cyclin_C	432	11
Phvul.008G203300.1	CycB	cyclin_N	cyclin_C	419	9
Phvul.009G115900.1	CycB	cyclin_N	cyclin_C	408	9
Phvul.011G179000.1	CycB	cyclin_N	cyclin_C	673	9
Phvul.007G143100.1	CycC	cyclin_N	/	227	9
Phvul.008G132450.1	CycC	cyclin_N	/	255	9
Phvul.003G054801.1	CycD	cyclin_N	cyclin_C	349	6
Phvul.003G234000.1	CycD	cyclin_N	cyclin_C	311	5
Phvul.003G240500.1	CycD	cyclin_N	cyclin_C	371	5
Phvul.003G289500.1	CycD	cyclin_N	cyclin_C	345	6
Phvul.005G109600.1	CycD	cyclin_N	cyclin_C	312	6
Phvul.007G038400.1	CycD	cyclin_N	cyclin_C	393	4
Phvul.007G046600.1	CycD	cyclin_N	cyclin_C	343	5
Phvul.001G024900.1	CycD	cyclin_N	cyclin_C	346	4
Phvul.002G011600.1	CycD	cyclin_N	cyclin_C	328	5
Phvul.002G015500.1	CycD	cyclin_N	cyclin_C	341	4
Phvul.002G074800.2	CycD	cyclin_N	cyclin_C	335	6
Phvul.002G148600.1	CycD	cyclin_N	cyclin_C	349	6
Phvul.008G180000.1	CycD	cyclin_N	cyclin_C	355	6
Phvul.009G067600.1	CycD	cyclin_N	cyclin_C	374	4
Phvul.009G071400.1	CycD	cyclin_N	cyclin_C	312	5
Phvul.009G143200.1	CycD	cyclin_N	cyclin_C	348	6
Phvul.010G015500.1	CycD	cyclin_N	cyclin_C	293	6
Phvul.011G110000.1	CycD	cyclin_N	cyclin_C	314	7
Phvul.007G179300.2	CycH	cyclin_N	/	256	10
Phvul.003G001900.1	CycJ18	cyclin_N	/	243	8
Phvul.007G183500.1	CycL	cyclin_N	/	447	8
Phvul.003G016100.1	CycSDS	cyclin_N	cyclin_C	615	7
Phvul.002G047100.1	CycT	cyclin_N	/	371	6
Phvul.003G138600.1	CycT	cyclin_N	/	571	6
Phvul.005G049900.1	CycT	cyclin_N	/	611	6
Phvul.007G054800.1	CycT	cyclin_N	/	375	6
Phvul.001G151100.1	CycU	cyclin_N	/	217	2
Phvul.005G113500.1	CycU	cyclin_N	/	233	2
Phvul.006G092300.1	CycU	cyclin_N	/	179	2
Phvul.008G049600.1	CycU	cyclin_N	/	204	2
Phvul.008G144200.1	CycU	cyclin_N	/	225	2
Phvul.010G044800.1	CycU	cyclin_N	/	200	2
Phvul.010G070800.1	CycU	cyclin_N	/	224	2

## Sheet: Sheet1
Gene ID	subfamily	Domain	Domain	length（aa）	Number of exon	av of exons in the same subfamily
Medtr3g088415.1	CycA	cyclin_N	cyclin_C	505	10	8.29268
Medtr3g088405.1	CycA	cyclin_N	cyclin_C	510	11
Medtr2g102520.1	CycA	cyclin_N	cyclin_C	479	11
Medtr2g102550.1	CycA	cyclin_N	cyclin_C	429	10
Medtr1g011470.1	CycA	cyclin_N	\	422	11
Medtr3g107970.1	CycA	cyclin_N	\	478	10
Medtr1g018680.1	CycA	cyclin_N	cyclin_C	363	7
Medtr3g102510.1	CycA	cyclin_N	cyclin_C	340	7
Medtr3g102520.1	CycA	cyclin_N	cyclin_C	372	8
Medtr3g102530.1	CycA	cyclin_N	cyclin_C	352	8
Medtr3g102540.1	CycA	cyclin_N	cyclin_C	277	7
Medtr3g102560.1	CycA	cyclin_N	cyclin_C	324	7
Glyma.04G043400.1	CycA	cyclin_N	cyclin_C	327	8
Glyma.04G043500.1	CycA	cyclin_N	cyclin_C	349	8
Glyma.04G043600.1	CycA	cyclin_N	cyclin_C	375	8
Glyma.04G043700.1	CycA	cyclin_N	cyclin_C	327	8
Glyma.04G071600.1	CycA	cyclin_N	cyclin_C	488	9
Glyma.04G246600.1	CycA	cyclin_N	cyclin_C	484	9
Glyma.06G043900.1	CycA	cyclin_N	cyclin_C	358	8
Glyma.06G044000.1	CycA	cyclin_N	cyclin_C	211	6
Glyma.06G116100.1	CycA	cyclin_N	cyclin_C	480	9
Glyma.07G034100.1	CycA	cyclin_N	cyclin_C	476	9
Glyma.08G208000.1	CycA	cyclin_N	cyclin_C	471	9
Glyma.09G108600.1	CycA	cyclin_N	/	124	3
Glyma.13G031500.1	CycA	cyclin_N	cyclin_C	503	9
Glyma.14G087100.1	CycA	cyclin_N	cyclin_C	364	9
Glyma.14G128800.1	CycA	cyclin_N	cyclin_C	461	9
Glyma.14G154200.1	CycA	cyclin_N	cyclin_C	504	9
Glyma.17G204900.1	CycA	cyclin_N	cyclin_C	459	9
Glyma.17G237200.1	CycA	cyclin_N	cyclin_C	367	8
Glyma.17G237300.1	CycA	cyclin_N	/	177	4
Phvul.001G025600.1	CycA	cyclin_N	cyclin_C	360	8
Phvul.001G025700.1	CycA	cyclin_N	cyclin_C	349	8
Phvul.001G055400.1	CycA	cyclin_N	cyclin_C	453	10
Phvul.001G071600.1	CycA	cyclin_N	cyclin_C	457	9
Phvul.009G068900.1	CycA	cyclin_N	cyclin_C	346	8
Phvul.009G069000.1	CycA	cyclin_N	cyclin_C	343	3
Phvul.009G069100.1	CycA	cyclin_N	cyclin_C	351	8
Phvul.009G097500.1	CycA	cyclin_N	cyclin_C	484	9
Phvul.009G128200.1	CycA	cyclin_N	cyclin_C	488	10
Phvul.010G151900.1	CycA	cyclin_N	cyclin_C	477	9
Medtr7g089080.1	CycB	cyclin_N	cyclin_C	1318	5	7	8.86957
Medtr5g088980.1	CycB	cyclin_N	cyclin_C	421	9
Medtr5g023790.1	CycB	cyclin_N	cyclin_C	428	11
Medtr8g074000.1	CycB	cyclin_N	cyclin_C	434	11
Glyma.01G159700.1	CycB	cyclin_N	cyclin_C	432	9
Glyma.02G277600.1	CycB	cyclin_N	cyclin_C	440	9
Glyma.03G123600.1	CycB	cyclin_N	cyclin_C	454	9
Glyma.03G123800.1	CycB	cyclin_N	cyclin_C	392	9
Glyma.03G124000.1	CycB	cyclin_N	cyclin_C	373	9
Glyma.03G124200.1	CycB	cyclin_N	cyclin_C	199	4
Glyma.04G001100.1	CycB	cyclin_N	cyclin_C	405	9
Glyma.06G000600.1	CycB	cyclin_N	cyclin_C	415	9
Glyma.08G234900.1	CycB	cyclin_N	cyclin_C	741	9
Glyma.11G084500.1	CycB	cyclin_N	cyclin_C	433	9
Glyma.14G037100.1	CycB	cyclin_N	cyclin_C	439	9
Glyma.19G127200.1	CycB	cyclin_N	cyclin_C	455	9
Glyma.19G127300.1	CycB	cyclin_N	cyclin_C	387	9
Phvul.001G119700.1	CycB	cyclin_N	cyclin_C	433	9
Phvul.001G119800.1	CycB	cyclin_N	cyclin_C	433	9
Phvul.002G115100.1	CycB	cyclin_N	cyclin_C	432	11
Phvul.008G203300.1	CycB	cyclin_N	cyclin_C	419	9
Phvul.009G115900.1	CycB	cyclin_N	cyclin_C	408	9
Phvul.011G179000.1	CycB	cyclin_N	cyclin_C	673	9
Medtr5g011900.1	CycB	cyclin_N	\	241	5		1.625
Medtr6g045270.1	CycB	cyclin_N	cyclin_C	321	1
Medtr3g060770.1	CycB	cyclin_N	cyclin_C	288	1
Medtr3g060820.1	CycB	cyclin_N	cyclin_C	277	1
Medtr3g061680.1	CycB	cyclin_N	cyclin_C	281	1
Medtr3g060410.1	CycB	cyclin_N	cyclin_C	362	2
Medtr3g060400.1	CycB	cyclin_N	cyclin_C	283	1
Medtr3g460990.1	CycB	cyclin_N	cyclin_C	283	1
Medtr7g055650.1	CycC	cyclin_N	\	249	9	9
Glyma.08G347600.1	CycC	cyclin_N	/	253	9
Glyma.18G159000.1	CycC	cyclin_N	/	253	9
Phvul.007G143100.1	CycC	cyclin_N	/	227	9
Phvul.008G132450.1	CycC	cyclin_N	/	255	9
Medtr5g035360.1	CycD	cyclin_N	cyclin_C	334	6	5.21053
Medtr8g063120.1	CycD	cyclin_N	cyclin_C	355	6
Medtr3g100710.1	CycD	cyclin_N	cyclin_C	362	6
Medtr4g080990.1	CycD	cyclin_N	cyclin_C	342	1
Medtr5g065830.1	CycD	cyclin_N	cyclin_C	352	6
Medtr1g107535.1	CycD	cyclin_N	\	384	4
Medtr3g102310.1	CycD	cyclin_N	cyclin_C	348	4
Medtr4g094942.1	CycD	cyclin_N	cyclin_C	359	4
Medtr5g032550.1	CycD	cyclin_N	cyclin_C	346	6
Medtr8g068950.1	CycD	cyclin_N	cyclin_C	374	6
Medtr3g103080.1	CycD	cyclin_N	cyclin_C	320	5
Medtr4g095790.1	CycD	cyclin_N	cyclin_C	320	5
Medtr5g015670.1	CycD	cyclin_N	cyclin_C	353	5
Medtr2g089490.1	CycD	cyclin_N	cyclin_C	302	6
Medtr2g011500.1	CycD	cyclin_N	cyclin_C	306	7
Medtr1g050318.1	CycD	cyclin_N	cyclin_C	371	6
Medtr2g081170.1	CycD	cyclin_N	cyclin_C	423	6
Glyma.01G024700.1	CycD	cyclin_N	cyclin_C	361	6
Glyma.01G035600.1	CycD	cyclin_N	cyclin_C	382	6
Glyma.01G100000.1	CycD	cyclin_N	cyclin_C	289	6
Glyma.01G189700.1	CycD	cyclin_N	cyclin_C	334	4
Glyma.01G193400.1	CycD	cyclin_N	cyclin_C	332	5
Glyma.02G030200.1	CycD	cyclin_N	cyclin_C	339	6
Glyma.02G040500.1	CycD	cyclin_N	/	243	5
Glyma.02G212400.1	CycD	cyclin_N	cyclin_C	357	6
Glyma.03G069200.1	CycD	cyclin_N	cyclin_C	288	6
Glyma.04G042000.1	CycD	cyclin_N	cyclin_C	349	4
Glyma.04G045500.1	CycD	cyclin_N	cyclin_C	312	5
Glyma.04G092800.1	CycD	cyclin_N	cyclin_C	352	6
Glyma.05G097300.1	CycD	cyclin_N	cyclin_C	383	4
Glyma.05G106800.1	CycD	cyclin_N	cyclin_C	318	5
Glyma.06G042900.1	CycD	cyclin_N	cyclin_C	362	4
Glyma.06G046200.1	CycD	cyclin_N	cyclin_C	314	5
Glyma.06G072900.1	CycD	cyclin_N	cyclin_C	469	9
Glyma.06G094600.1	CycD	cyclin_N	cyclin_C	352	6
Glyma.06G198800.1	CycD	cyclin_N	/	153	3
Glyma.06G199400.1	CycD	cyclin_N	/	153	3
Glyma.06G299700.1	CycD	cyclin_N	cyclin_C	329	6
Glyma.08G280600.1	CycD	cyclin_N	cyclin_C	346	6
Glyma.08G291000.1	CycD	cyclin_N	cyclin_C	360	6
Glyma.10G256200.1	CycD	cyclin_N	cyclin_C	302	5
Glyma.10G263500.1	CycD	cyclin_N	cyclin_C	402	4
Glyma.11G048500.1	CycD	cyclin_N	cyclin_C	331	5
Glyma.11G052500.1	CycD	cyclin_N	cyclin_C	335	4
Glyma.12G105600.1	CycD	cyclin_N	cyclin_C	324	6
Glyma.12G199300.1	CycD	cyclin_N	cyclin_C	315	6
Glyma.13G247600.1	CycD	cyclin_N	cyclin_C	272	6
Glyma.13G303000.1	CycD	cyclin_N	cyclin_C	316	6
Glyma.14G086200.1	CycD	cyclin_N	/	270	3
Glyma.14G180300.1	CycD	cyclin_N	cyclin_C	355	6
Glyma.15G066200.1	CycD	cyclin_N	cyclin_C	272	6
Glyma.17G160000.1	CycD	cyclin_N	cyclin_C	340	5
Glyma.17G167700.1	CycD	cyclin_N	cyclin_C	371	4
Glyma.17G238400.1	CycD	cyclin_N	/	215	2
Glyma.18G133100.1	CycD	cyclin_N	cyclin_C	348	6
Glyma.18G145600.1	CycD	cyclin_N	cyclin_C	358	6
Glyma.20G126700.1	CycD	cyclin_N	cyclin_C	393	4
Glyma.20G135400.1	CycD	cyclin_N	cyclin_C	324	5
Phvul.003G054801.1	CycD	cyclin_N	cyclin_C	349	6
Phvul.003G234000.1	CycD	cyclin_N	cyclin_C	311	5
Phvul.003G240500.1	CycD	cyclin_N	cyclin_C	371	5
Phvul.003G289500.1	CycD	cyclin_N	cyclin_C	345	6
Phvul.005G109600.1	CycD	cyclin_N	cyclin_C	312	6
Phvul.007G038400.1	CycD	cyclin_N	cyclin_C	393	4
Phvul.007G046600.1	CycD	cyclin_N	cyclin_C	343	5
Phvul.001G024900.1	CycD	cyclin_N	cyclin_C	346	4
Phvul.002G011600.1	CycD	cyclin_N	cyclin_C	328	5
Phvul.002G015500.1	CycD	cyclin_N	cyclin_C	341	4
Phvul.002G074800.2	CycD	cyclin_N	cyclin_C	335	6
Phvul.002G148600.1	CycD	cyclin_N	cyclin_C	349	6
Phvul.008G180000.1	CycD	cyclin_N	cyclin_C	355	6
Phvul.009G067600.1	CycD	cyclin_N	cyclin_C	374	4
Phvul.009G071400.1	CycD	cyclin_N	cyclin_C	312	5
Phvul.009G143200.1	CycD	cyclin_N	cyclin_C	348	6
Phvul.010G015500.1	CycD	cyclin_N	cyclin_C	293	6
Phvul.011G110000.1	CycD	cyclin_N	cyclin_C	314	7
Medtr1g083060.1	CycH	cyclin_N	\	331	11	9.75
Glyma.06G164600.1	CycH	cyclin_N	cyclin_C	336	9
Glyma.17G201300.1	CycH	cyclin_N	/	250	9
Phvul.007G179300.2	CycH	cyclin_N	/	256	10
Medtr1g038820.1	CycJ18	cyclin_N	\	233	9	8.66667
Glyma.14G224300.1	CycJ18	cyclin_N	/	230	9
Phvul.003G001900.1	CycJ18	cyclin_N	/	243	8
Medtr5g010140.1	CycL	cyclin_N	\	438	8	8
Medtr5g055170.1	CycL	cyclin_N	\	428	8
Glyma.10G158100.1	CycL	cyclin_N	/	448	8
Glyma.20G230500.1	CycL	cyclin_N	cyclin_C	444	8
Phvul.007G183500.1	CycL	cyclin_N	/	447	8
Medtr1g032850.1	CycSDS	cyclin_N	cyclin_C	555	6	6.25
Medtr2g005960.1	CycSDS	cyclin_N	\	271	6
Glyma.02G086500.1	CycSDS	cyclin_N	cyclin_C	624	6
Phvul.003G016100.1	CycSDS	cyclin_N	cyclin_C	615	7
Medtr2g068690.1	CycT	cyclin_N	\	621	6	6.125
Medtr1g104820.2	CycT	cyclin_N	\	324	5
Medtr7g094070.1	CycT	cyclin_N	\	457	6
Medtr4g083690.1	CycT	cyclin_N	\	550	8
Glyma.07G223700.1	CycT	cyclin_N	/	567	6
Glyma.08G168800.1	CycT	cyclin_N	/	611	6
Glyma.10G249800.1	CycT	cyclin_N	/	372	6
Glyma.11G004500.1	CycT	cyclin_N	/	372	6
Glyma.15G258300.1	CycT	cyclin_N	/	606	6
Glyma.20G023500.1	CycT	cyclin_N	/	568	6
Glyma.20G023800.1	CycT	cyclin_N	/	567	7
Glyma.20G143800.1	CycT	cyclin_N	/	375	6
Phvul.002G047100.1	CycT	cyclin_N	/	371	6
Phvul.003G138600.1	CycT	cyclin_N	/	571	6
Phvul.005G049900.1	CycT	cyclin_N	/	611	6
Phvul.007G054800.1	CycT	cyclin_N	/	375	6
Medtr2g088860.1	CycU	cyclin_N	\	233	2	2
BT052177.1	CycU	cyclin_N	\	224	2
Medtr4g028060.1	CycU	cyclin_N	\	218	2
Medtr7g094880.2	CycU	cyclin_N	\	218	2
Medtr7g081130.1	CycU	cyclin_N	\	203	2
Medtr8g007380.1	CycU	cyclin_N	\	200	2
Glyma.01G133900.1	CycU	cyclin_N	/	224	2
Glyma.02G177700.1	CycU	cyclin_N	/	100	2
Glyma.03G033900.1	CycU	cyclin_N	/	224	2
Glyma.03G107800.1	CycU	cyclin_N	/	209	2
Glyma.03G153800.1	CycU	cyclin_N	/	217	2
Glyma.07G119100.1	CycU	cyclin_N	/	202	2
Glyma.09G245400.1	CycU	cyclin_N	/	189	2
Glyma.12G195900.1	CycU	cyclin_N	/	232	2
Glyma.13G306600.1	CycU	cyclin_N	/	232	2
Glyma.16G081700.1	CycU	cyclin_N	/	151	1
Glyma.18G247800.1	CycU	cyclin_N	/	205	2
Glyma.19G156200.1	CycU	cyclin_N	/	246	3
Glyma.19G235700.1	CycU	cyclin_N	/	176	2
Glyma.U014600.1	CycU	cyclin_N	/	223	2
Phvul.001G151100.1	CycU	cyclin_N	/	217	2
Phvul.005G113500.1	CycU	cyclin_N	/	233	2
Phvul.006G092300.1	CycU	cyclin_N	/	179	2
Phvul.008G049600.1	CycU	cyclin_N	/	204	2
Phvul.008G144200.1	CycU	cyclin_N	/	225	2
Phvul.010G044800.1	CycU	cyclin_N	/	200	2
Phvul.010G070800.1	CycU	cyclin_N	/	224	2
