# Supplementary material for: Genome-Wide Analysis of the Cyclin Gene Family and Their Expression Profile in Medicago truncatula
Source: Int J Mol Sci. 2020 Dec 11;21(24):9430. doi: 10.3390/ijms21249430 (PMC7763586; doi:10.3390/ijms21249430)
Supplement: Supplementary file 1 [file ijms-21-09430-s001.zip › Supplementary files/Table S3 genes location.xlsx]

## Sheet: MT
chrom	chr1	S=0	E=52991155
MedtrCycA2-3	chr1	2033308
MedtrCycA3-1	chr1	5434143
MedtrCycSDS-1	chr1	11757673
MedtrCycJ18	chr1	14359165
MedtrCycD6-3	chr1	19228835
MedtrCycH1-1	chr1	36956640
MedtrCycT1-3	chr1	47235508
MedtrCycD3-1	chr1	48849419
chrom	chr2	S=0	E=45729672
MedtrCycSDS-2	chr2	401842
MedtrCycD6-2	chr2	2800861
MedtrCycT1-1	chr2	28506512
MedtrCycD6-4	chr2	34042498
MedtrCycU1-1	chr2	37474092
MedtrCycD6-1	chr2	37831665
MedtrCycA2-1	chr2	44168809
MedtrCycA2-2	chr2	44174949
chrom	chr3	S=0	E=55515152
MedtrCycB4-6	chr3	23689234
MedtrCycB4-5	chr3	23691060
MedtrCycB4-2	chr3	24108680
MedtrCycB4-3	chr3	24116390
MedtrCycB4-4	chr3	24614151
MedtrCycA1-2	chr3	40170176
MedtrCycA1-1	chr3	40179537
MedtrCycD2-1	chr3	46340451
MedtrCycD3-2	chr3	47150613
MedtrCycA3-2	chr3	47241418
MedtrCycA3-3	chr3	47247642
MedtrCycA3-4	chr3	47252673
MedtrCycA3-5	chr3	47258291
MedtrCycA3-6	chr3	47265371
MedtrCycD5-1	chr3	47493059
MedtrCycA2-4	chr3	49887211
MedtrCycB4-7	chr3	24061471
chrom	chr4	S=0	E=56582383
MedtrCycU2-2	chr4	9657678
MedtrCycD2-2	chr4	31294716
MedtrCycT1-2	chr4	32500938
MedtrCycD3-3	chr4	39336584
MedtrCycD5-2	chr4	39947133
chrom	chr5	S=0	E=43630510
MedtrCycL1-1	chr5	2643403
MedtrCycB3-1	chr5	3501016
MedtrCycD5-3	chr5	5462357
MedtrCycB2-1	chr5	9468437
MedtrCycD4-1	chr5	13982616
MedtrCycD1-1	chr5	15376779
MedtrCycL1-2	chr5	22723628
MedtrCycD2-3	chr5	27698581
MedtrCycB1-2	chr5	38633820
chrom	chr6	S=0	E=35275713
MedtrCycB4-1	chr6	11390216
chrom	chr7	S=0	E=49172423
MedtrCycC1-1	chr7	19074172
MedtrCycU4-1	chr7	30933268
MedtrCycB1-1	chr7	34800306
MedtrCycT1-4	chr7	37434818
MedtrCycU3-1	chr7	37891633
chrom	chr8	S=0	E=45569985
MedtrCycU4-2	chr8	1499976
MedtrCycD1-2	chr8	26434719
MedtrCycD4-2	chr8	28849604
MedtrCycB2-2	chr8	31292669

## Sheet: GM
chrom	chr1	S=0	E=56831624
Glyma.01G024700.1	2529244
Glyma.01G035600.1	3717548
Glyma.01G100000.1	33325089
Glyma.01G133900.1	45424477
Glyma.01G159700.1	49821063
Glyma.01G189700.1	52466590
Glyma.01G193400.1	52797277
chrom	chr2	S=0	E=48577505
Glyma.02G030200.1	2795793
Glyma.02G040500.1	3801485
Glyma.02G086500.1	7532871
Glyma.02G177700.1	29595043
Glyma.02G212400.1	39816629
Glyma.02G277600.1	46031034
chrom	chr3	S=0	E=45779781
Glyma.03G033900.1	3952740
Glyma.03G069200.1	14476275
Glyma.03G107800.1	30829478
Glyma.03G123600.1	33648276
Glyma.03G123800.1	33656370
Glyma.03G124000.1	33680340
Glyma.03G124200.1	33696083
Glyma.03G153800.1	36886915
chrom	chr4	S=0	E=52389146
Glyma.04G001100.1	101295
Glyma.04G042000.1	3363014
Glyma.04G043400.1	3486153
Glyma.04G043500.1	3491423
Glyma.04G043600.1	3496291
Glyma.04G043700.1	3500310
Glyma.04G045500.1	3634932
Glyma.04G071600.1	5958262
Glyma.04G092800.1	8187556
Glyma.04G246600.1	51404640
chrom	chr5	S=0	E=42234498
Glyma.05G097300.1	25690760
Glyma.05G106800.1	28384473
chrom	chr6	S=0	E=51416486
Glyma.06G000600.1	93172
Glyma.06G042900.1	3264037
Glyma.06G043900.1	3342749
Glyma.06G044000.1	3346594
Glyma.06G046200.1	3496108
Glyma.06G072900.1	5620628
Glyma.06G094600.1	7451608
Glyma.06G116100.1	9446036
Glyma.06G164600.1	13622323
Glyma.06G198800.1	18080830
Glyma.06G199400.1	18210464
Glyma.06G299700.1	48844926
chrom	chr7	S=0	E=44630646
Glyma.07G034100.1	2677660
Glyma.07G081100.1	7424545
Glyma.07G119100.1	13580146
Glyma.07G223700.1	40083860
chrom	chr8	S=0	E=47837940
Glyma.08G168800.1	13403510
Glyma.08G208000.1	16825673
Glyma.08G234900.1	19715680
Glyma.08G280600.1	38129092
Glyma.08G291000.1	40478791
Glyma.08G347600.1	46191493
chrom	chr9	S=0	E=50189764
Glyma.09G108600.1	21082112
Glyma.09G245400.1	46747708
chrom	chr10	S=0	E=51566898
Glyma.10G158100.1	39209016
Glyma.10G249800.1	47797306
Glyma.10G256200.1	48306531
Glyma.10G263500.1	48784893
chrom	chr11	S=0	E=34766867
Glyma.11G004500.1	331736
Glyma.11G048500.1	3621762
Glyma.11G052500.1	3954040
Glyma.11G084500.1	6349265
chrom	chr12	S=0	E=40091314
Glyma.12G105600.1	9634959
Glyma.12G195900.1	35720812
Glyma.12G199300.1	36059718
chrom	chr13	S=0	E=45874162
Glyma.13G031500.1	10229246
Glyma.13G247600.1	35602432
Glyma.13G303000.1	39995885
Glyma.13G306600.1	40276124
chrom	chr14	S=0	E=49042192
Glyma.14G037100.1	2793720
Glyma.14G086200.1	7678704
Glyma.14G087100.1	7787745
Glyma.14G128800.1	21568754
Glyma.14G154200.1	33542729
Glyma.14G180300.1	44285143
Glyma.14G224300.1	48970446
chrom	chr15	S=0	E=51756343
Glyma.15G066200.1	5040782
Glyma.15G258300.1	48899412
chrom	chr16	S=0	E=37887014
Glyma.16G081700.1	8795648
chrom	chr17	S=0	E=41641366
Glyma.17G160000.1	13844890
Glyma.17G167700.1	15479880
Glyma.17G201300.1	32010670
Glyma.17G204900.1	33292781
Glyma.17G237200.1	39256648
Glyma.17G237300.1	39263011
Glyma.17G238400.1	39388031
chrom	chr18	S=0	E=58018742
Glyma.18G133100.1	18870134
Glyma.18G145600.1	24295236
Glyma.18G159000.1	35959904
Glyma.18G247800.1	53497634
chrom	chr19	S=0	E=50746916
Glyma.19G127200.1	38579800
Glyma.19G127300.1	38587837
Glyma.19G156200.1	41683200
Glyma.19G235700.1	48515333
chrom	chr20	S=0	E=47904181
Glyma.20G023500.1	2502845
Glyma.20G023800.1	2547520
Glyma.20G126700.1	36884448
Glyma.20G135400.1	37488174
Glyma.20G143800.1	38240056
Glyma.20G230500.1	46449665

## Sheet: PV
chrom	chr1	S=0	E=51433939
Phvul.001G024900.1	2123160
Phvul.001G025600.1	2217928
Phvul.001G025700.1	2247202
Phvul.001G055400.1	6251413
Phvul.001G071600.1	9491223
Phvul.001G119700.1	30771970
Phvul.001G119800.1	30792359
Phvul.001G151100.1	39948936
chrom	chr2	S=0	E=49670989
Phvul.002G011600.1	1242455
Phvul.002G015500.1	1681419
Phvul.002G047100.1	4357492
Phvul.002G074800.2	11256836
Phvul.002G115100.1	24626789
Phvul.002G148600.1	30009890
chrom	chr3	S=0	E=53438756
Phvul.003G001900.1	470330
Phvul.003G016100.1	1587372
Phvul.003G054801.1	7176768
Phvul.003G138600.1	34449121
Phvul.003G234000.1	46751287
Phvul.003G240500.1	47493746
Phvul.003G289500.1	52688725
chrom	chr5	S=0	E=40923498
Phvul.005G045433.1	4817453
Phvul.005G049900.1	5908048
Phvul.005G109600.1	33252292
Phvul.005G113500.1	34334796
chrom	chr6	S=0	E=31236378
Phvul.006G092300.1	20400568
chrom	chr7	S=0	E=40041001
Phvul.007G038400.1	3124359
Phvul.007G046600.1	3792648
Phvul.007G054800.1	4536027
Phvul.007G143100.1	23393692
Phvul.007G179300.2	29961525
Phvul.007G183500.1	30316530
chrom	chr8	S=0	E=63048260
Phvul.008G049600.1	4314808
Phvul.008G132450.1	21664582
Phvul.008G144200.1	37314213
Phvul.008G180000.1	50839114
Phvul.008G203300.1	55056792
chrom	chr9	S=0	E=38250102
Phvul.009G067600.1	11945121
Phvul.009G068900.1	12086044
Phvul.009G069000.1	12092025
Phvul.009G069100.1	12096572
Phvul.009G071400.1	12330875
Phvul.009G097500.1	15422987
Phvul.009G115900.1	17893851
Phvul.009G128200.1	19490188
Phvul.009G143200.1	21477725
chrom	chr10	S=0	E=44302882
Phvul.010G015500.1	2317335
Phvul.010G044800.1	6815730
Phvul.010G070800.1	31587188
Phvul.010G151900.1	43181202
chrom	chr11	S=0	E=53580169
Phvul.011G110000.1	14129013
Phvul.011G179000.1	49012504
