# Supplementary material for: Genome-Wide Analysis of the Cyclin Gene Family and Their Expression Profile in Medicago truncatula
Source: Int J Mol Sci. 2020 Dec 11;21(24):9430. doi: 10.3390/ijms21249430 (PMC7763586; doi:10.3390/ijms21249430)
Supplement: Supplementary file 1 [file ijms-21-09430-s001.zip › Supplementary files/Table S4 MtCyclin segmental gene pairs.xlsx]

## Sheet: Sheet1
List of segmetal gene pairs		Segmetal array ID	Gene ID	Gene name
Medtr1g011470:Medtr3g107970		MedtrCyclin_Segmetal-1	Medtr1g011470	MedtrcyclinA2;3
Medtr1g018680:Medtr3g102510		MedtrCyclin_Segmetal-1	Medtr3g107970	MedtrcyclinA2;4
Medtr5g023790:Medtr8g074000		MedtrCyclin_Segmetal-2	Medtr1g018680	MedtrcyclinA3;1
Medtr5g035360:Medtr8g063120		MedtrCyclin_Segmetal-2	Medtr3g102510	MedtrcyclinA3;2
Medtr3g100710:Medtr5g065830		MedtrCyclin_Segmetal-3	Medtr5g023790	MedtrcyclinB2;1
Medtr3g100710:Medtr5g032550		MedtrCyclin_Segmetal-3	Medtr8g074000	MedtrcyclinB2;2
Medtr5g032550:Medtr5g065830		MedtrCyclin_Segmetal-4	Medtr5g035360	MedtrcyclinD1;1
Medtr3g102310:Medtr4g094942		MedtrCyclin_Segmetal-4	Medtr8g063120	MedtrcyclinD1;2
Medtr5g032550:Medtr8g068950		MedtrCyclin_Segmetal-5	Medtr3g100710	MedtrcyclinD2;1
Medtr3g103080:Medtr4g095790		MedtrCyclin_Segmetal-5	Medtr5g065830	MedtrcyclinD2;3
Medtr4g095790:Medtr5g015670		MedtrCyclin_Segmetal-5	Medtr5g032550	MedtrcyclinD4;1
Medtr2g011500:Medtr2g089490		MedtrCyclin_Segmetal-6	Medtr3g102310	MedtrcyclinD3;2
		MedtrCyclin_Segmetal-6	Medtr4g094942	MedtrcyclinD3;3
		MedtrCyclin_Segmetal-7	Medtr5g032550	MedtrcyclinD4;1
		MedtrCyclin_Segmetal-7	Medtr8g068950	MedtrcyclinD4;2
		MedtrCyclin_Segmetal-8	Medtr3g103080	MedtrcyclinD5;1
		MedtrCyclin_Segmetal-8	Medtr4g095790	MedtrcyclinD5;2
		MedtrCyclin_Segmetal-8	Medtr5g015670	MedtrcyclinD5;3
		MedtrCyclin_Segmetal-9	Medtr2g011500	MedtrcyclinD6;2
		MedtrCyclin_Segmetal-9	Medtr2g089490	MedtrcyclinD6;1
