# Supplementary material for: Genome-Wide Analysis of the Cyclin Gene Family and Their Expression Profile in Medicago truncatula
Source: Int J Mol Sci. 2020 Dec 11;21(24):9430. doi: 10.3390/ijms21249430 (PMC7763586; doi:10.3390/ijms21249430)
Supplement: Supplementary file 1 [file ijms-21-09430-s001.zip › Supplementary files/Table S5 Genome Collinearity list.xlsx]

## Sheet: MT-AT
Medtr2g102550		AT1G15570	AT1G80370
Medtr1g018680		AT1G47230
Medtr3g088405		AT1G77390
Medtr7g094880		AT3G63120
Medtr4g083690		AT4G19600
Medtr5g023790	Medtr8g074000	AT4G35620
Medtr5g015670		AT4G37630
Medtr1g083060		AT5G27620
Medtr4g094942		AT5G67260

## Sheet: MT-GM
Medtr1g011470	Glyma.04G071600	Glyma.06G072900	Glyma.14G128800	Glyma.17G204900
Medtr1g104820	Glyma.10G249800	Glyma.11G004500	Glyma.20G143800
Medtr1g107535	Glyma.10G263500	Glyma.20G126700
Medtr1g018680	Glyma.14G087100	Glyma.17G237200
Medtr2g089490	Glyma.06G299700
Medtr2g102550	Glyma.07G034100	Glyma.08G208000
Medtr2g068690	Glyma.08G168800	Glyma.15G258300
Medtr2g088860	Glyma.12G195900	Glyma.13G306600
Medtr2g089490	Glyma.12G199300	Glyma.12G105600	Glyma.13G303000
Medtr2g011500	Glyma.13G247600
Medtr2g011500	Glyma.15G066200
Medtr3g088415	Glyma.04G246600	Glyma.06G116100	Glyma.13G031500	Glyma.14G154200
Medtr3g102310	Glyma.04G042000
Medtr3g102520	Glyma.04G043700
Medtr3g103080	Glyma.04G045500
Medtr3g107970	Glyma.04G071600
Medtr3g100710	Glyma.04G092800	Glyma.06G094600
Medtr3g102310	Glyma.06G042900
Medtr3g102520	Glyma.06G043900
Medtr3g103080	Glyma.06G046200
Medtr3g107970	Glyma.06G072900	Glyma.14G128800	Glyma.17G204900
Medtr4g028060	Glyma.01G133900	Glyma.03G033900
Medtr4g094942	Glyma.05G097300	Glyma.17G167700
Medtr4g083690	Glyma.07G223700	Glyma.20G023800
Medtr5g032550	Glyma.01G024700
Medtr5g035360	Glyma.01G035600	Glyma.08G291000	Glyma.02G030200
Medtr5g023790	Glyma.01G159700	Glyma.11G084500
Medtr5g015670	Glyma.01G193400	Glyma.11G048500
Medtr5g088980	Glyma.02G277600	Glyma.14G037100
Medtr5g065830	Glyma.02G212400	Glyma.14G180300
Medtr7g089080	Glyma.03G123600	Glyma.19G127200
Medtr7g094880	Glyma.03G153800	Glyma.19G156200
Medtr7g081130	Glyma.09G245400	Glyma.18G247800
Medtr8g007380	Glyma.03G107800
Medtr8g068950	Glyma.08G280600
Medtr8g063120	Glyma.08G291000	Glyma.18G133100
Medtr8g074000	Glyma.11G084500

## Sheet: MT-PV
Medtr1g011470	Phvul.001G055400	Phvul.009G097500
Medtr1g018680	Phvul.001G025600
Medtr1g104820	Phvul.002G047100	Phvul.007G054800
Medtr1g032850	Phvul.003G016100
Medtr1g038820	Phvul.003G001900
Medtr1g107535	Phvul.007G038400
Medtr2g088860	Phvul.005G113500
Medtr2g089490	Phvul.005G109600	Phvul.011G110000
Medtr2g102550	Phvul.010G151900
Medtr3g107970	Phvul.001G055400	Phvul.009G097500
Medtr3g102310	Phvul.001G024900	Phvul.009G067600
Medtr3g088415	Phvul.009G128200
Medtr3g102520	Phvul.009G069100
Medtr3g103080	Phvul.009G071400
Medtr4g094942	Phvul.003G240500
Medtr4g028060	Phvul.010G070800
Medtr5g023790	Phvul.002G115100
Medtr5g015670	Phvul.002G011600
Medtr5g032550	Phvul.002G148600
Medtr5g088980	Phvul.008G203300
Medtr5g065830	Phvul.008G180000
Medtr7g094880	Phvul.001G151100
Medtr7g089080	Phvul.001G119800
Medtr7g081130	Phvul.008G049600
Medtr8g074000	Phvul.002G115100
Medtr8g063120	Phvul.003G054801
Medtr8g007380	Phvul.010G044800

## Sheet: GM-PV
Phvul.001G024900	Glyma.14G086200
Phvul.001G025600	Glyma.14G087100	Glyma.17G237200
Phvul.001G055400	Glyma.14G128800	Glyma.17G204900
Phvul.001G071600	Glyma.13G031500	Glyma.14G154200
Phvul.001G119800	Glyma.03G123600	Glyma.19G127200
Phvul.001G151100	Glyma.03G153800	Glyma.19G156200
Phvul.002G011600	Glyma.01G193400	Glyma.11G048500
Phvul.002G015500	Glyma.01G189700	Glyma.11G052500
Phvul.002G047100	Glyma.11G004500
Phvul.002G115100	Glyma.01G159700	Glyma.11G084500
Phvul.002G148600	Glyma.01G024700
Phvul.003G054801	Glyma.08G291000	Glyma.18G133100
Phvul.003G234000	Glyma.05G106800	Glyma.17G160000
Phvul.003G240500	Glyma.05G097300	Glyma.17G167700
Phvul.003G289500	Glyma.08G280600	Glyma.18G145600
Phvul.005G049900	Glyma.08G168800	Glyma.15G258300
Phvul.005G109600	Glyma.12G199300	Glyma.13G303000
Phvul.005G113500	Glyma.12G195900	Glyma.13G306600
Phvul.006G092300	Glyma.19G235700
Phvul.007G038400	Glyma.10G263500	Glyma.20G126700
Phvul.007G046600	Glyma.10G256200	Glyma.20G135400
Phvul.007G054800	Glyma.10G249800	Glyma.20G143800
Phvul.007G183500	Glyma.10G158100	Glyma.20G230500
Phvul.008G049600	Glyma.09G245400	Glyma.18G247800
Phvul.008G132450	Glyma.08G347600	Glyma.18G159000
Phvul.008G180000	Glyma.02G212400	Glyma.14G180300
Phvul.008G203300	Glyma.02G277600	Glyma.14G037100
Phvul.009G067600	Glyma.04G042000	Glyma.06G042900
Phvul.009G069100	Glyma.04G043600	Glyma.06G043900
Phvul.009G071400	Glyma.04G045500	Glyma.06G046200
Phvul.009G097500	Glyma.04G071600	Glyma.06G072900
Phvul.009G115900	Glyma.04G001100	Glyma.06G000600
Phvul.009G128200	Glyma.04G246600	Glyma.06G116100
Phvul.009G143200	Glyma.04G092800	Glyma.06G094600
Phvul.010G044800	Glyma.03G107800	Glyma.07G119100
Phvul.010G070800	Glyma.03G033900
Phvul.010G151900	Glyma.07G034100	Glyma.08G208000
Phvul.011G110000	Glyma.06G299700	Glyma.12G105600
Phvul.011G179000	Glyma.08G234900
