# Supplementary material for: Genome-Wide Analysis of the Cyclin Gene Family and Their Expression Profile in Medicago truncatula
Source: Int J Mol Sci. 2020 Dec 11;21(24):9430. doi: 10.3390/ijms21249430 (PMC7763586; doi:10.3390/ijms21249430)
Supplement: Supplementary file 1 [file ijms-21-09430-s001.zip › Supplementary files/Table S6 The data of cis-acting element in Mtcyclins promoters.xlsx]

## Sheet: elment list
ABRE	cis-acting element involved in the abscisic acid responsiveness
as-1	Salicylic acid inducible regulatory element; Biological and abiotic stress response elements
CAAT-box	Basic functional element
CAT-box	Can be induced by drought, high salinity, and low temperature
G-box	Optical effect cis-acting element; Light - induced specific expression of promoters in stems and leaves
GT1-motif	Optical response element; Light - induced specific expression of promoters in stems and leaves
HD-Zip 1	ethylene
HD-Zip 3	ethylene
MBS	MYB binding site involved in drought-inducibility
STRE	Osmotic stress response element
TATA-box	Basic functional element
W box	Stress induced response functional elements; Associated with gibberellin signaling

## Sheet: Sheet2
Gene name	location		elements
MedtrCycA2-3	1163	1169	W box
MedtrCycA2-3	1553	1559	W box
MedtrCycA2-3	231	237	CAT-box
MedtrCycA2-3	41	46	as-1
MedtrCycA2-3	466	471	CAAT-box
MedtrCycA2-3	533	538	CAAT-box
MedtrCycA2-3	571	576	CAAT-box
MedtrCycA2-3	1180	1185	CAAT-box
MedtrCycA2-3	1715	1720	CAAT-box
MedtrCycA2-3	1795	1801	G-box
MedtrCycA2-3	90	100	TATA-box
MedtrCycA2-3	93	98	TATA-box
MedtrCycA2-3	94	98	TATA-box
MedtrCycA2-3	104	108	TATA-box
MedtrCycA2-3	311	316	TATA-box
MedtrCycA2-3	312	316	TATA-box
MedtrCycA2-3	594	601	TATA-box
MedtrCycA2-3	595	601	TATA-box
MedtrCycA2-3	597	601	TATA-box
MedtrCycA2-3	689	693	TATA-box
MedtrCycA2-3	695	699	TATA-box
MedtrCycA2-3	735	743	TATA-box
MedtrCycA2-3	816	820	TATA-box
MedtrCycA2-3	836	841	TATA-box
MedtrCycA2-3	837	841	TATA-box
MedtrCycA2-3	846	851	TATA-box
MedtrCycA2-3	847	851	TATA-box
MedtrCycA2-3	868	873	TATA-box
MedtrCycA2-3	869	873	TATA-box
MedtrCycA2-3	895	901	TATA-box
MedtrCycA2-3	897	901	TATA-box
MedtrCycA2-3	1042	1046	TATA-box
MedtrCycA2-3	1081	1085	TATA-box
MedtrCycA2-3	1900	1905	TATA-box
MedtrCycA2-3	1901	1905	TATA-box
MedtrCycA2-3	1158	1163	ABRE
MedtrCycA2-3	1327	1332	ABRE
MedtrCycA2-3	1548	1553	ABRE
MedtrCycA2-3	1795	1800	ABRE
MedtrCycA2-3	1985	1992	ABRE
MedtrCycA3-1	14	19	as-1
MedtrCycA3-1	226	231	CAAT-box
MedtrCycA3-1	856	861	CAAT-box
MedtrCycA3-1	1441	1446	CAAT-box
MedtrCycA3-1	1670	1675	CAAT-box
MedtrCycA3-1	639	645	G-box
MedtrCycA3-1	96	101	TATA-box
MedtrCycA3-1	97	101	TATA-box
MedtrCycA3-1	197	201	TATA-box
MedtrCycA3-1	491	495	TATA-box
MedtrCycA3-1	533	537	TATA-box
MedtrCycA3-1	614	618	TATA-box
MedtrCycA3-1	621	626	TATA-box
MedtrCycA3-1	622	626	TATA-box
MedtrCycA3-1	706	710	TATA-box
MedtrCycA3-1	938	945	TATA-box
MedtrCycA3-1	939	945	TATA-box
MedtrCycA3-1	946	951	TATA-box
MedtrCycA3-1	947	951	TATA-box
MedtrCycA3-1	1521	1526	TATA-box
MedtrCycA3-1	1522	1526	TATA-box
MedtrCycA3-1	1655	1660	TATA-box
MedtrCycA3-1	1656	1660	TATA-box
MedtrCycA3-1	1662	1666	TATA-box
MedtrCycA3-1	1866	1870	TATA-box
MedtrCycA3-1	640	645	ABRE
MedtrCycSDS-1	566	572	CAT-box
MedtrCycSDS-1	1805	1810	as-1
MedtrCycSDS-1	7	12	CAAT-box
MedtrCycSDS-1	711	716	CAAT-box
MedtrCycSDS-1	1115	1120	CAAT-box
MedtrCycSDS-1	1487	1492	CAAT-box
MedtrCycSDS-1	1850	1856	G-box
MedtrCycSDS-1	659	665	GT1-motif
MedtrCycSDS-1	1108	1114	GT1-motif
MedtrCycSDS-1	148	155	TATA-box
MedtrCycSDS-1	149	155	TATA-box
MedtrCycSDS-1	151	155	TATA-box
MedtrCycSDS-1	179	183	TATA-box
MedtrCycSDS-1	396	401	TATA-box
MedtrCycSDS-1	397	401	TATA-box
MedtrCycSDS-1	475	479	TATA-box
MedtrCycSDS-1	509	514	TATA-box
MedtrCycSDS-1	510	514	TATA-box
MedtrCycSDS-1	604	611	TATA-box
MedtrCycSDS-1	605	611	TATA-box
MedtrCycSDS-1	607	613	TATA-box
MedtrCycSDS-1	609	615	TATA-box
MedtrCycSDS-1	611	617	TATA-box
MedtrCycSDS-1	613	617	TATA-box
MedtrCycSDS-1	679	689	TATA-box
MedtrCycSDS-1	681	685	TATA-box
MedtrCycSDS-1	834	838	TATA-box
MedtrCycSDS-1	846	850	TATA-box
MedtrCycSDS-1	877	883	TATA-box
MedtrCycSDS-1	879	883	TATA-box
MedtrCycSDS-1	909	914	TATA-box
MedtrCycSDS-1	910	914	TATA-box
MedtrCycSDS-1	920	924	TATA-box
MedtrCycSDS-1	943	949	TATA-box
MedtrCycSDS-1	945	951	TATA-box
MedtrCycSDS-1	947	951	TATA-box
MedtrCycSDS-1	991	1001	TATA-box
MedtrCycSDS-1	1126	1131	TATA-box
MedtrCycSDS-1	1127	1131	TATA-box
MedtrCycSDS-1	1151	1155	TATA-box
MedtrCycSDS-1	1231	1236	TATA-box
MedtrCycSDS-1	1232	1236	TATA-box
MedtrCycSDS-1	1247	1252	TATA-box
MedtrCycSDS-1	1248	1252	TATA-box
MedtrCycSDS-1	1347	1351	TATA-box
MedtrCycSDS-1	1369	1374	TATA-box
MedtrCycSDS-1	1370	1374	TATA-box
MedtrCycSDS-1	1380	1384	TATA-box
MedtrCycSDS-1	1424	1434	TATA-box
MedtrCycSDS-1	1427	1432	TATA-box
MedtrCycSDS-1	1428	1432	TATA-box
MedtrCycSDS-1	1473	1477	TATA-box
MedtrCycSDS-1	1564	1569	TATA-box
MedtrCycSDS-1	1565	1569	TATA-box
MedtrCycSDS-1	1641	1648	TATA-box
MedtrCycSDS-1	1642	1648	TATA-box
MedtrCycSDS-1	1644	1648	TATA-box
MedtrCycSDS-1	1702	1709	TATA-box
MedtrCycSDS-1	1703	1709	TATA-box
MedtrCycSDS-1	1705	1709	TATA-box
MedtrCycSDS-1	1714	1720	TATA-box
MedtrCycSDS-1	1716	1722	TATA-box
MedtrCycSDS-1	1718	1724	TATA-box
MedtrCycSDS-1	1720	1726	TATA-box
MedtrCycSDS-1	1722	1728	TATA-box
MedtrCycSDS-1	1724	1730	TATA-box
MedtrCycSDS-1	1726	1732	TATA-box
MedtrCycSDS-1	1728	1734	TATA-box
MedtrCycSDS-1	1730	1736	TATA-box
MedtrCycSDS-1	1732	1738	TATA-box
MedtrCycSDS-1	1734	1740	TATA-box
MedtrCycSDS-1	1736	1742	TATA-box
MedtrCycSDS-1	1738	1744	TATA-box
MedtrCycSDS-1	1740	1746	TATA-box
MedtrCycSDS-1	1742	1748	TATA-box
MedtrCycSDS-1	1744	1748	TATA-box
MedtrCycSDS-1	1865	1875	TATA-box
MedtrCycSDS-1	1867	1871	TATA-box
MedtrCycSDS-1	1012	1018	MBS
MedtrCycSDS-1	1006	1011	ABRE
MedtrCycSDS-1	1828	1833	ABRE
MedtrCycSDS-1	1851	1856	ABRE
MedtrCycJ18	1793	1799	CAT-box
MedtrCycJ18	1210	1215	as-1
MedtrCycJ18	1402	1407	as-1
MedtrCycJ18	1405	1410	as-1
MedtrCycJ18	539	545	W box
MedtrCycJ18	278	283	CAAT-box
MedtrCycJ18	368	373	CAAT-box
MedtrCycJ18	955	961	G-box
MedtrCycJ18	1577	1583	G-box
MedtrCycJ18	323	329	GT1-motif
MedtrCycJ18	279	292	HD-Zip 1
MedtrCycJ18	40	45	TATA-box
MedtrCycJ18	41	45	TATA-box
MedtrCycJ18	76	80	TATA-box
MedtrCycJ18	170	174	TATA-box
MedtrCycJ18	177	181	TATA-box
MedtrCycJ18	209	215	TATA-box
MedtrCycJ18	211	215	TATA-box
MedtrCycJ18	271	276	TATA-box
MedtrCycJ18	272	276	TATA-box
MedtrCycJ18	305	309	TATA-box
MedtrCycJ18	336	340	TATA-box
MedtrCycJ18	487	491	TATA-box
MedtrCycJ18	550	554	TATA-box
MedtrCycJ18	619	623	TATA-box
MedtrCycJ18	637	641	TATA-box
MedtrCycJ18	678	682	TATA-box
MedtrCycJ18	742	746	TATA-box
MedtrCycJ18	826	831	TATA-box
MedtrCycJ18	827	831	TATA-box
MedtrCycJ18	844	849	TATA-box
MedtrCycJ18	845	849	TATA-box
MedtrCycJ18	880	886	TATA-box
MedtrCycJ18	882	886	TATA-box
MedtrCycJ18	911	916	TATA-box
MedtrCycJ18	912	916	TATA-box
MedtrCycJ18	1024	1028	TATA-box
MedtrCycJ18	1085	1089	TATA-box
MedtrCycJ18	1110	1114	TATA-box
MedtrCycJ18	1254	1258	TATA-box
MedtrCycJ18	1416	1421	TATA-box
MedtrCycJ18	1417	1421	TATA-box
MedtrCycJ18	1424	1429	TATA-box
MedtrCycJ18	1425	1429	TATA-box
MedtrCycJ18	1479	1484	TATA-box
MedtrCycJ18	1480	1484	TATA-box
MedtrCycJ18	1765	1769	TATA-box
MedtrCycJ18	1803	1808	TATA-box
MedtrCycJ18	1804	1808	TATA-box
MedtrCycJ18	1810	1814	TATA-box
MedtrCycJ18	1850	1854	TATA-box
MedtrCycJ18	1909	1913	TATA-box
MedtrCycJ18	1978	1983	TATA-box
MedtrCycJ18	1979	1983	TATA-box
MedtrCycJ18	459	465	MBS
MedtrCycJ18	955	960	ABRE
MedtrCycJ18	1577	1583	ABRE
MedtrCycJ18	1578	1583	ABRE
MedtrCycD6-3	264	269	as-1
MedtrCycD6-3	313	318	as-1
MedtrCycD6-3	277	282	STRE
MedtrCycD6-3	1696	1701	STRE
MedtrCycD6-3	344	349	CAAT-box
MedtrCycD6-3	737	742	CAAT-box
MedtrCycD6-3	742	747	CAAT-box
MedtrCycD6-3	1153	1158	CAAT-box
MedtrCycD6-3	1399	1405	GT1-motif
MedtrCycD6-3	1724	1730	GT1-motif
MedtrCycD6-3	1860	1866	GT1-motif
MedtrCycD6-3	6	12	TATA-box
MedtrCycD6-3	8	14	TATA-box
MedtrCycD6-3	10	14	TATA-box
MedtrCycD6-3	21	26	TATA-box
MedtrCycD6-3	22	26	TATA-box
MedtrCycD6-3	37	44	TATA-box
MedtrCycD6-3	38	44	TATA-box
MedtrCycD6-3	40	44	TATA-box
MedtrCycD6-3	48	52	TATA-box
MedtrCycD6-3	444	448	TATA-box
MedtrCycD6-3	773	777	TATA-box
MedtrCycD6-3	819	824	TATA-box
MedtrCycD6-3	820	824	TATA-box
MedtrCycD6-3	1002	1006	TATA-box
MedtrCycD6-3	1010	1014	TATA-box
MedtrCycD6-3	1069	1074	TATA-box
MedtrCycD6-3	1070	1074	TATA-box
MedtrCycD6-3	1452	1456	TATA-box
MedtrCycD6-3	1488	1493	TATA-box
MedtrCycD6-3	1489	1493	TATA-box
MedtrCycD6-3	1749	1757	TATA-box
MedtrCycD6-3	1875	1883	TATA-box
MedtrCycD6-3	1930	1935	TATA-box
MedtrCycD6-3	1931	1935	TATA-box
MedtrCycD6-3	1639	1645	MBS
MedtrCycD6-3	262	267	ABRE
MedtrCycD6-3	296	301	ABRE
MedtrCycD6-3	315	320	ABRE
MedtrCycD6-3	1466	1471	ABRE
MedtrCycH1-1	451	456	STRE
MedtrCycH1-1	465	470	STRE
MedtrCycH1-1	808	813	STRE
MedtrCycH1-1	994	999	STRE
MedtrCycH1-1	1485	1490	STRE
MedtrCycH1-1	270	275	CAAT-box
MedtrCycH1-1	735	740	CAAT-box
MedtrCycH1-1	1436	1441	CAAT-box
MedtrCycH1-1	1475	1480	CAAT-box
MedtrCycH1-1	1494	1499	CAAT-box
MedtrCycH1-1	1954	1964	G-box
MedtrCycH1-1	1956	1962	G-box
MedtrCycH1-1	1471	1477	GT1-motif
MedtrCycH1-1	265	269	TATA-box
MedtrCycH1-1	276	280	TATA-box
MedtrCycH1-1	397	401	TATA-box
MedtrCycH1-1	474	479	TATA-box
MedtrCycH1-1	475	479	TATA-box
MedtrCycH1-1	564	568	TATA-box
MedtrCycH1-1	614	619	TATA-box
MedtrCycH1-1	615	619	TATA-box
MedtrCycH1-1	771	775	TATA-box
MedtrCycH1-1	1194	1199	TATA-box
MedtrCycH1-1	1195	1199	TATA-box
MedtrCycH1-1	1223	1228	TATA-box
MedtrCycH1-1	1224	1228	TATA-box
MedtrCycH1-1	1329	1334	TATA-box
MedtrCycH1-1	1330	1334	TATA-box
MedtrCycH1-1	1638	1642	TATA-box
MedtrCycH1-1	1747	1751	TATA-box
MedtrCycH1-1	1892	1897	TATA-box
MedtrCycH1-1	1893	1897	TATA-box
MedtrCycH1-1	1928	1938	TATA-box
MedtrCycH1-1	788	793	ABRE
MedtrCycH1-1	1956	1962	ABRE
MedtrCycH1-1	1957	1962	ABRE
MedtrCycT1-3	1566	1572	W box
MedtrCycT1-3	1499	1504	STRE
MedtrCycT1-3	1505	1510	STRE
MedtrCycT1-3	517	522	CAAT-box
MedtrCycT1-3	1173	1178	CAAT-box
MedtrCycT1-3	1586	1591	CAAT-box
MedtrCycT1-3	1724	1730	G-box
MedtrCycT1-3	21	25	TATA-box
MedtrCycT1-3	411	415	TATA-box
MedtrCycT1-3	440	444	TATA-box
MedtrCycT1-3	465	469	TATA-box
MedtrCycT1-3	622	628	TATA-box
MedtrCycT1-3	624	628	TATA-box
MedtrCycT1-3	704	711	TATA-box
MedtrCycT1-3	705	711	TATA-box
MedtrCycT1-3	707	711	TATA-box
MedtrCycT1-3	898	908	TATA-box
MedtrCycT1-3	901	906	TATA-box
MedtrCycT1-3	902	906	TATA-box
MedtrCycT1-3	1022	1026	TATA-box
MedtrCycT1-3	1048	1052	TATA-box
MedtrCycT1-3	1546	1551	TATA-box
MedtrCycT1-3	1547	1551	TATA-box
MedtrCycT1-3	1674	1679	TATA-box
MedtrCycT1-3	1675	1679	TATA-box
MedtrCycT1-3	1966	1972	TATA-box
MedtrCycT1-3	1968	1972	TATA-box
MedtrCycT1-3	1980	1984	TATA-box
MedtrCycT1-3	1841	1847	MBS
MedtrCycT1-3	1724	1730	ABRE
MedtrCycT1-3	1725	1730	ABRE
MedtrCycD3-1	1989	1995	CAT-box
MedtrCycD3-1	765	770	STRE
MedtrCycD3-1	1729	1734	STRE
MedtrCycD3-1	127	132	CAAT-box
MedtrCycD3-1	178	183	CAAT-box
MedtrCycD3-1	244	249	CAAT-box
MedtrCycD3-1	660	665	CAAT-box
MedtrCycD3-1	682	687	CAAT-box
MedtrCycD3-1	423	429	G-box
MedtrCycD3-1	1803	1809	GT1-motif
MedtrCycD3-1	15	19	TATA-box
MedtrCycD3-1	124	128	TATA-box
MedtrCycD3-1	248	252	TATA-box
MedtrCycD3-1	283	288	TATA-box
MedtrCycD3-1	284	288	TATA-box
MedtrCycD3-1	342	346	TATA-box
MedtrCycD3-1	371	378	TATA-box
MedtrCycD3-1	372	378	TATA-box
MedtrCycD3-1	374	378	TATA-box
MedtrCycD3-1	421	425	TATA-box
MedtrCycD3-1	450	456	TATA-box
MedtrCycD3-1	452	456	TATA-box
MedtrCycD3-1	466	470	TATA-box
MedtrCycD3-1	586	590	TATA-box
MedtrCycD3-1	631	639	TATA-box
MedtrCycD3-1	702	706	TATA-box
MedtrCycD3-1	759	763	TATA-box
MedtrCycD3-1	858	864	TATA-box
MedtrCycD3-1	860	864	TATA-box
MedtrCycD3-1	889	895	TATA-box
MedtrCycD3-1	891	897	TATA-box
MedtrCycD3-1	893	897	TATA-box
MedtrCycD3-1	938	946	TATA-box
MedtrCycD3-1	1075	1080	TATA-box
MedtrCycD3-1	1076	1080	TATA-box
MedtrCycD3-1	1274	1278	TATA-box
MedtrCycD3-1	1476	1486	TATA-box
MedtrCycD3-1	1478	1482	TATA-box
MedtrCycD3-1	1755	1759	TATA-box
MedtrCycD3-1	1777	1787	TATA-box
MedtrCycD3-1	1780	1785	TATA-box
MedtrCycD3-1	1781	1785	TATA-box
MedtrCycD3-1	1789	1794	TATA-box
MedtrCycD3-1	1790	1794	TATA-box
MedtrCycD3-1	1839	1843	TATA-box
MedtrCycD3-1	1865	1869	TATA-box
MedtrCycD3-1	1935	1940	TATA-box
MedtrCycD3-1	1936	1940	TATA-box
MedtrCycD3-1	1960	1964	TATA-box
MedtrCycD3-1	1966	1972	TATA-box
MedtrCycD3-1	1968	1972	TATA-box
MedtrCycD3-1	146	151	ABRE
MedtrCycD3-1	424	429	ABRE
MedtrCycSDS-2	329	334	STRE
MedtrCycSDS-2	829	834	STRE
MedtrCycSDS-2	61	66	CAAT-box
MedtrCycSDS-2	1560	1565	CAAT-box
MedtrCycSDS-2	1815	1820	CAAT-box
MedtrCycSDS-2	1955	1960	CAAT-box
MedtrCycSDS-2	1004	1010	GT1-motif
MedtrCycSDS-2	382	386	TATA-box
MedtrCycSDS-2	458	462	TATA-box
MedtrCycSDS-2	669	675	TATA-box
MedtrCycSDS-2	671	675	TATA-box
MedtrCycSDS-2	807	811	TATA-box
MedtrCycSDS-2	970	975	TATA-box
MedtrCycSDS-2	971	975	TATA-box
MedtrCycSDS-2	1134	1139	TATA-box
MedtrCycSDS-2	1135	1139	TATA-box
MedtrCycSDS-2	1140	1144	TATA-box
MedtrCycSDS-2	1183	1188	TATA-box
MedtrCycSDS-2	1184	1188	TATA-box
MedtrCycSDS-2	1320	1326	TATA-box
MedtrCycSDS-2	1322	1326	TATA-box
MedtrCycSDS-2	1355	1363	TATA-box
MedtrCycSDS-2	1371	1375	TATA-box
MedtrCycSDS-2	1412	1416	TATA-box
MedtrCycSDS-2	1432	1436	TATA-box
MedtrCycSDS-2	1436	1441	TATA-box
MedtrCycSDS-2	1437	1441	TATA-box
MedtrCycSDS-2	1461	1467	TATA-box
MedtrCycSDS-2	1463	1467	TATA-box
MedtrCycSDS-2	1500	1504	TATA-box
MedtrCycSDS-2	1520	1527	TATA-box
MedtrCycSDS-2	1521	1527	TATA-box
MedtrCycSDS-2	1523	1527	TATA-box
MedtrCycSDS-2	1570	1576	TATA-box
MedtrCycSDS-2	1572	1576	TATA-box
MedtrCycSDS-2	1753	1757	TATA-box
MedtrCycSDS-2	1787	1791	TATA-box
MedtrCycD6-2	744	750	W box
MedtrCycD6-2	798	803	STRE
MedtrCycD6-2	182	187	CAAT-box
MedtrCycD6-2	322	327	CAAT-box
MedtrCycD6-2	365	370	CAAT-box
MedtrCycD6-2	396	401	CAAT-box
MedtrCycD6-2	634	639	CAAT-box
MedtrCycD6-2	1765	1770	CAAT-box
MedtrCycD6-2	380	386	G-box
MedtrCycD6-2	519	525	G-box
MedtrCycD6-2	24	30	GT1-motif
MedtrCycD6-2	279	285	GT1-motif
MedtrCycD6-2	1867	1873	GT1-motif
MedtrCycD6-2	430	436	TATA-box
MedtrCycD6-2	432	438	TATA-box
MedtrCycD6-2	434	438	TATA-box
MedtrCycD6-2	474	478	TATA-box
MedtrCycD6-2	691	696	TATA-box
MedtrCycD6-2	692	696	TATA-box
MedtrCycD6-2	727	737	TATA-box
MedtrCycD6-2	733	737	TATA-box
MedtrCycD6-2	794	798	TATA-box
MedtrCycD6-2	922	926	TATA-box
MedtrCycD6-2	937	942	TATA-box
MedtrCycD6-2	938	942	TATA-box
MedtrCycD6-2	969	974	TATA-box
MedtrCycD6-2	970	974	TATA-box
MedtrCycD6-2	976	980	TATA-box
MedtrCycD6-2	1024	1028	TATA-box
MedtrCycD6-2	1080	1085	TATA-box
MedtrCycD6-2	1081	1085	TATA-box
MedtrCycD6-2	1232	1238	TATA-box
MedtrCycD6-2	1234	1238	TATA-box
MedtrCycD6-2	1261	1266	TATA-box
MedtrCycD6-2	1262	1266	TATA-box
MedtrCycD6-2	1275	1279	TATA-box
MedtrCycD6-2	1494	1498	TATA-box
MedtrCycD6-2	1747	1751	TATA-box
MedtrCycD6-2	1802	1806	TATA-box
MedtrCycD6-2	1912	1916	TATA-box
MedtrCycD6-2	1681	1687	MBS
MedtrCycD6-2	380	386	ABRE
MedtrCycD6-2	381	386	ABRE
MedtrCycD6-2	519	525	ABRE
MedtrCycD6-2	520	525	ABRE
MedtrCycT1-1	1198	1204	CAT-box
MedtrCycT1-1	61	66	as-1
MedtrCycT1-1	926	931	as-1
MedtrCycT1-1	266	271	STRE
MedtrCycT1-1	376	381	STRE
MedtrCycT1-1	628	633	STRE
MedtrCycT1-1	422	427	CAAT-box
MedtrCycT1-1	1112	1117	CAAT-box
MedtrCycT1-1	1141	1146	CAAT-box
MedtrCycT1-1	1265	1270	CAAT-box
MedtrCycT1-1	1286	1291	CAAT-box
MedtrCycT1-1	1410	1415	CAAT-box
MedtrCycT1-1	1523	1528	CAAT-box
MedtrCycT1-1	1593	1598	CAAT-box
MedtrCycT1-1	1918	1923	CAAT-box
MedtrCycT1-1	231	236	TATA-box
MedtrCycT1-1	232	236	TATA-box
MedtrCycT1-1	312	316	TATA-box
MedtrCycT1-1	331	335	TATA-box
MedtrCycT1-1	764	768	TATA-box
MedtrCycT1-1	808	812	TATA-box
MedtrCycT1-1	826	830	TATA-box
MedtrCycT1-1	885	889	TATA-box
MedtrCycT1-1	972	977	TATA-box
MedtrCycT1-1	973	977	TATA-box
MedtrCycT1-1	1055	1059	TATA-box
MedtrCycT1-1	1069	1073	TATA-box
MedtrCycT1-1	1089	1094	TATA-box
MedtrCycT1-1	1090	1094	TATA-box
MedtrCycT1-1	1103	1108	TATA-box
MedtrCycT1-1	1104	1108	TATA-box
MedtrCycT1-1	1184	1188	TATA-box
MedtrCycT1-1	1235	1242	TATA-box
MedtrCycT1-1	1236	1242	TATA-box
MedtrCycT1-1	1238	1242	TATA-box
MedtrCycT1-1	1294	1299	TATA-box
MedtrCycT1-1	1295	1299	TATA-box
MedtrCycT1-1	1364	1369	TATA-box
MedtrCycT1-1	1365	1369	TATA-box
MedtrCycT1-1	1375	1380	TATA-box
MedtrCycT1-1	1376	1380	TATA-box
MedtrCycT1-1	1389	1394	TATA-box
MedtrCycT1-1	1390	1394	TATA-box
MedtrCycT1-1	1430	1435	TATA-box
MedtrCycT1-1	1431	1435	TATA-box
MedtrCycT1-1	1597	1601	TATA-box
MedtrCycT1-1	1616	1623	TATA-box
MedtrCycT1-1	1617	1623	TATA-box
MedtrCycT1-1	1619	1623	TATA-box
MedtrCycT1-1	1750	1755	TATA-box
MedtrCycT1-1	1751	1755	TATA-box
MedtrCycT1-1	1780	1785	TATA-box
MedtrCycT1-1	1781	1785	TATA-box
MedtrCycT1-1	1840	1846	TATA-box
MedtrCycT1-1	1842	1846	TATA-box
MedtrCycT1-1	1869	1875	TATA-box
MedtrCycT1-1	1871	1875	TATA-box
MedtrCycT1-1	1904	1909	TATA-box
MedtrCycT1-1	1905	1909	TATA-box
MedtrCycT1-1	1964	1968	TATA-box
MedtrCycD6-4	683	688	STRE
MedtrCycD6-4	688	693	STRE
MedtrCycD6-4	726	731	STRE
MedtrCycD6-4	1069	1074	STRE
MedtrCycD6-4	1296	1301	STRE
MedtrCycD6-4	1306	1311	STRE
MedtrCycD6-4	1366	1371	STRE
MedtrCycD6-4	1376	1381	STRE
MedtrCycD6-4	1381	1386	STRE
MedtrCycD6-4	1386	1391	STRE
MedtrCycD6-4	1433	1438	STRE
MedtrCycD6-4	1674	1679	STRE
MedtrCycD6-4	1077	1082	CAAT-box
MedtrCycD6-4	1708	1713	CAAT-box
MedtrCycD6-4	1871	1876	CAAT-box
MedtrCycD6-4	1497	1503	GT1-motif
MedtrCycD6-4	148	153	TATA-box
MedtrCycD6-4	149	153	TATA-box
MedtrCycD6-4	349	353	TATA-box
MedtrCycD6-4	551	555	TATA-box
MedtrCycD6-4	609	613	TATA-box
MedtrCycD6-4	617	621	TATA-box
MedtrCycD6-4	664	668	TATA-box
MedtrCycD6-4	782	786	TATA-box
MedtrCycD6-4	960	964	TATA-box
MedtrCycD6-4	1015	1019	TATA-box
MedtrCycD6-4	1198	1202	TATA-box
MedtrCycD6-4	1308	1318	TATA-box
MedtrCycD6-4	1548	1558	TATA-box
MedtrCycD6-4	1551	1558	TATA-box
MedtrCycD6-4	1552	1558	TATA-box
MedtrCycD6-4	1554	1558	TATA-box
MedtrCycD6-4	1571	1575	TATA-box
MedtrCycD6-4	1685	1689	TATA-box
MedtrCycD6-4	1702	1706	TATA-box
MedtrCycD6-4	1804	1809	TATA-box
MedtrCycD6-4	1805	1809	TATA-box
MedtrCycD6-4	1823	1827	TATA-box
MedtrCycD6-4	1217	1223	MBS
MedtrCycD6-4	887	892	ABRE
MedtrCycU1-1	462	468	CAT-box
MedtrCycU1-1	1910	1916	CAT-box
MedtrCycU1-1	1339	1344	as-1
MedtrCycU1-1	1686	1692	W box
MedtrCycU1-1	1346	1351	STRE
MedtrCycU1-1	1371	1376	STRE
MedtrCycU1-1	1758	1763	STRE
MedtrCycU1-1	86	91	CAAT-box
MedtrCycU1-1	734	739	CAAT-box
MedtrCycU1-1	1061	1066	CAAT-box
MedtrCycU1-1	1637	1642	CAAT-box
MedtrCycU1-1	945	951	G-box
MedtrCycU1-1	853	859	GT1-motif
MedtrCycU1-1	1668	1674	GT1-motif
MedtrCycU1-1	37	42	TATA-box
MedtrCycU1-1	38	42	TATA-box
MedtrCycU1-1	127	131	TATA-box
MedtrCycU1-1	149	154	TATA-box
MedtrCycU1-1	150	154	TATA-box
MedtrCycU1-1	154	159	TATA-box
MedtrCycU1-1	155	159	TATA-box
MedtrCycU1-1	192	197	TATA-box
MedtrCycU1-1	193	197	TATA-box
MedtrCycU1-1	228	233	TATA-box
MedtrCycU1-1	229	233	TATA-box
MedtrCycU1-1	235	240	TATA-box
MedtrCycU1-1	236	240	TATA-box
MedtrCycU1-1	272	282	TATA-box
MedtrCycU1-1	274	278	TATA-box
MedtrCycU1-1	437	441	TATA-box
MedtrCycU1-1	539	543	TATA-box
MedtrCycU1-1	577	582	TATA-box
MedtrCycU1-1	578	582	TATA-box
MedtrCycU1-1	769	773	TATA-box
MedtrCycU1-1	1029	1035	TATA-box
MedtrCycU1-1	1031	1035	TATA-box
MedtrCycU1-1	1299	1303	TATA-box
MedtrCycU1-1	1380	1384	TATA-box
MedtrCycU1-1	1478	1483	TATA-box
MedtrCycU1-1	1479	1483	TATA-box
MedtrCycU1-1	1615	1620	TATA-box
MedtrCycU1-1	1616	1620	TATA-box
MedtrCycU1-1	1628	1632	TATA-box
MedtrCycU1-1	1744	1749	TATA-box
MedtrCycU1-1	1745	1749	TATA-box
MedtrCycU1-1	1808	1812	TATA-box
MedtrCycU1-1	1846	1850	TATA-box
MedtrCycU1-1	588	594	MBS
MedtrCycU1-1	1840	1846	MBS
MedtrCycU1-1	946	951	ABRE
MedtrCycD6-1	872	878	CAT-box
MedtrCycD6-1	17	22	STRE
MedtrCycD6-1	587	592	STRE
MedtrCycD6-1	439	444	CAAT-box
MedtrCycD6-1	473	478	CAAT-box
MedtrCycD6-1	1018	1023	CAAT-box
MedtrCycD6-1	1278	1283	CAAT-box
MedtrCycD6-1	1349	1354	CAAT-box
MedtrCycD6-1	1994	1999	CAAT-box
MedtrCycD6-1	359	365	GT1-motif
MedtrCycD6-1	56	60	TATA-box
MedtrCycD6-1	72	78	TATA-box
MedtrCycD6-1	74	78	TATA-box
MedtrCycD6-1	262	272	TATA-box
MedtrCycD6-1	423	427	TATA-box
MedtrCycD6-1	435	440	TATA-box
MedtrCycD6-1	436	440	TATA-box
MedtrCycD6-1	546	550	TATA-box
MedtrCycD6-1	672	676	TATA-box
MedtrCycD6-1	827	831	TATA-box
MedtrCycD6-1	836	841	TATA-box
MedtrCycD6-1	837	841	TATA-box
MedtrCycD6-1	868	873	TATA-box
MedtrCycD6-1	869	873	TATA-box
MedtrCycD6-1	1367	1372	TATA-box
MedtrCycD6-1	1368	1372	TATA-box
MedtrCycD6-1	1429	1436	TATA-box
MedtrCycD6-1	1430	1436	TATA-box
MedtrCycD6-1	1432	1436	TATA-box
MedtrCycD6-1	1544	1548	TATA-box
MedtrCycD6-1	1631	1636	TATA-box
MedtrCycD6-1	1632	1636	TATA-box
MedtrCycD6-1	1782	1787	TATA-box
MedtrCycD6-1	1783	1787	TATA-box
MedtrCycD6-1	1809	1817	TATA-box
MedtrCycD6-1	1815	1819	TATA-box
MedtrCycD6-1	1868	1872	TATA-box
MedtrCycD6-1	1918	1922	TATA-box
MedtrCycD6-1	1969	1976	TATA-box
MedtrCycD6-1	1970	1976	TATA-box
MedtrCycD6-1	1972	1976	TATA-box
MedtrCycA2-1	460	465	CAAT-box
MedtrCycA2-1	710	715	CAAT-box
MedtrCycA2-1	835	840	CAAT-box
MedtrCycA2-1	738	744	GT1-motif
MedtrCycA2-1	25	29	TATA-box
MedtrCycA2-1	58	63	TATA-box
MedtrCycA2-1	59	63	TATA-box
MedtrCycA2-1	152	156	TATA-box
MedtrCycA2-1	184	188	TATA-box
MedtrCycA2-1	267	272	TATA-box
MedtrCycA2-1	268	272	TATA-box
MedtrCycA2-1	310	314	TATA-box
MedtrCycA2-1	374	382	TATA-box
MedtrCycA2-1	385	389	TATA-box
MedtrCycA2-1	480	484	TATA-box
MedtrCycA2-1	645	649	TATA-box
MedtrCycA2-1	819	823	TATA-box
MedtrCycA2-1	893	898	TATA-box
MedtrCycA2-1	894	898	TATA-box
MedtrCycA2-1	1818	1823	TATA-box
MedtrCycA2-1	1819	1823	TATA-box
MedtrCycA2-1	840	846	MBS
MedtrCycA2-2	408	413	as-1
MedtrCycA2-2	537	542	as-1
MedtrCycA2-2	717	722	as-1
MedtrCycA2-2	521	527	W box
MedtrCycA2-2	1237	1242	STRE
MedtrCycA2-2	458	463	CAAT-box
MedtrCycA2-2	596	601	CAAT-box
MedtrCycA2-2	643	648	CAAT-box
MedtrCycA2-2	887	892	CAAT-box
MedtrCycA2-2	977	988	CAAT-box
MedtrCycA2-2	1201	1206	CAAT-box
MedtrCycA2-2	1659	1664	CAAT-box
MedtrCycA2-2	1859	1864	CAAT-box
MedtrCycA2-2	816	822	GT1-motif
MedtrCycA2-2	102	106	TATA-box
MedtrCycA2-2	108	112	TATA-box
MedtrCycA2-2	274	279	TATA-box
MedtrCycA2-2	275	279	TATA-box
MedtrCycA2-2	281	285	TATA-box
MedtrCycA2-2	333	337	TATA-box
MedtrCycA2-2	482	486	TATA-box
MedtrCycA2-2	614	622	TATA-box
MedtrCycA2-2	782	786	TATA-box
MedtrCycA2-2	786	791	TATA-box
MedtrCycA2-2	787	791	TATA-box
MedtrCycA2-2	901	905	TATA-box
MedtrCycA2-2	908	913	TATA-box
MedtrCycA2-2	909	913	TATA-box
MedtrCycA2-2	999	1004	TATA-box
MedtrCycA2-2	1000	1004	TATA-box
MedtrCycA2-2	1177	1184	TATA-box
MedtrCycA2-2	1178	1184	TATA-box
MedtrCycA2-2	1180	1184	TATA-box
MedtrCycA2-2	1460	1465	TATA-box
MedtrCycA2-2	1461	1465	TATA-box
MedtrCycA2-2	1463	1471	TATA-box
MedtrCycA2-2	1513	1523	TATA-box
MedtrCycA2-2	1516	1521	TATA-box
MedtrCycA2-2	1517	1521	TATA-box
MedtrCycA2-2	1792	1797	TATA-box
MedtrCycA2-2	1793	1797	TATA-box
MedtrCycA2-2	1039	1044	ABRE
MedtrCycB4-6	710	715	as-1
MedtrCycB4-6	819	824	as-1
MedtrCycB4-6	1727	1732	as-1
MedtrCycB4-6	1820	1826	W box
MedtrCycB4-6	173	178	STRE
MedtrCycB4-6	719	724	STRE
MedtrCycB4-6	851	856	STRE
MedtrCycB4-6	1080	1085	STRE
MedtrCycB4-6	1136	1141	STRE
MedtrCycB4-6	784	789	CAAT-box
MedtrCycB4-6	890	895	TATA-box
MedtrCycB4-6	891	895	TATA-box
MedtrCycB4-6	1089	1095	TATA-box
MedtrCycB4-6	1091	1097	TATA-box
MedtrCycB4-6	1093	1099	TATA-box
MedtrCycB4-6	1095	1099	TATA-box
MedtrCycB4-6	1115	1119	TATA-box
MedtrCycB4-6	1188	1198	TATA-box
MedtrCycB4-6	1189	1194	TATA-box
MedtrCycB4-6	1190	1194	TATA-box
MedtrCycB4-6	1213	1218	TATA-box
MedtrCycB4-6	1214	1218	TATA-box
MedtrCycB4-6	1253	1257	TATA-box
MedtrCycB4-6	1265	1273	TATA-box
MedtrCycB4-6	1305	1309	TATA-box
MedtrCycB4-6	1521	1525	TATA-box
MedtrCycB4-6	1612	1617	TATA-box
MedtrCycB4-6	1613	1617	TATA-box
MedtrCycB4-6	1615	1623	TATA-box
MedtrCycB4-6	1644	1648	TATA-box
MedtrCycB4-6	1742	1746	TATA-box
MedtrCycB4-6	1798	1802	TATA-box
MedtrCycB4-6	1830	1834	TATA-box
MedtrCycB4-5	1337	1342	as-1
MedtrCycB4-5	428	434	W box
MedtrCycB4-5	1359	1364	STRE
MedtrCycB4-5	1393	1398	STRE
MedtrCycB4-5	230	235	CAAT-box
MedtrCycB4-5	359	364	CAAT-box
MedtrCycB4-5	1095	1100	CAAT-box
MedtrCycB4-5	1185	1190	CAAT-box
MedtrCycB4-5	1575	1581	G-box
MedtrCycB4-5	1927	1933	GT1-motif
MedtrCycB4-5	4	8	TATA-box
MedtrCycB4-5	269	273	TATA-box
MedtrCycB4-5	570	575	TATA-box
MedtrCycB4-5	571	575	TATA-box
MedtrCycB4-5	576	581	TATA-box
MedtrCycB4-5	577	581	TATA-box
MedtrCycB4-5	976	981	TATA-box
MedtrCycB4-5	977	981	TATA-box
MedtrCycB4-5	1079	1083	TATA-box
MedtrCycB4-5	1161	1166	TATA-box
MedtrCycB4-5	1162	1166	TATA-box
MedtrCycB4-5	1180	1190	TATA-box
MedtrCycB4-5	1231	1235	TATA-box
MedtrCycB4-5	1773	1777	TATA-box
MedtrCycB4-5	1947	1951	TATA-box
MedtrCycB4-5	550	555	ABRE
MedtrCycB4-5	904	909	ABRE
MedtrCycB4-5	1575	1581	ABRE
MedtrCycB4-5	1576	1581	ABRE
MedtrCycB4-2	1758	1763	as-1
MedtrCycB4-2	405	410	STRE
MedtrCycB4-2	24	29	CAAT-box
MedtrCycB4-2	58	63	CAAT-box
MedtrCycB4-2	76	81	CAAT-box
MedtrCycB4-2	166	170	TATA-box
MedtrCycB4-2	379	385	TATA-box
MedtrCycB4-2	381	387	TATA-box
MedtrCycB4-2	383	387	TATA-box
MedtrCycB4-2	591	595	TATA-box
MedtrCycB4-2	891	897	TATA-box
MedtrCycB4-2	893	897	TATA-box
MedtrCycB4-2	924	928	TATA-box
MedtrCycB4-2	1005	1009	TATA-box
MedtrCycB4-2	1011	1015	TATA-box
MedtrCycB4-2	1018	1022	TATA-box
MedtrCycB4-2	1076	1086	TATA-box
MedtrCycB4-2	1081	1086	TATA-box
MedtrCycB4-2	1082	1086	TATA-box
MedtrCycB4-2	1094	1102	TATA-box
MedtrCycB4-2	1115	1119	TATA-box
MedtrCycB4-2	1143	1147	TATA-box
MedtrCycB4-2	1209	1213	TATA-box
MedtrCycB4-2	1217	1221	TATA-box
MedtrCycB4-2	1300	1305	TATA-box
MedtrCycB4-2	1301	1305	TATA-box
MedtrCycB4-2	1392	1396	TATA-box
MedtrCycB4-2	1400	1404	TATA-box
MedtrCycB4-2	1798	1802	TATA-box
MedtrCycB4-2	1805	1809	TATA-box
MedtrCycB4-2	1882	1887	TATA-box
MedtrCycB4-2	1883	1887	TATA-box
MedtrCycB4-2	1892	1897	TATA-box
MedtrCycB4-2	1893	1897	TATA-box
MedtrCycB4-2	1934	1938	TATA-box
MedtrCycB4-2	456	462	MBS
MedtrCycB4-2	1036	1042	MBS
MedtrCycB4-3	122	128	GT1-motif
MedtrCycB4-3	524	530	GT1-motif
MedtrCycB4-3	570	576	GT1-motif
MedtrCycB4-3	658	664	GT1-motif
MedtrCycB4-3	691	697	GT1-motif
MedtrCycB4-3	800	806	GT1-motif
MedtrCycB4-3	833	839	GT1-motif
MedtrCycB4-3	853	859	GT1-motif
MedtrCycB4-3	934	940	GT1-motif
MedtrCycB4-3	967	973	GT1-motif
MedtrCycB4-3	1075	1081	GT1-motif
MedtrCycB4-3	1108	1114	GT1-motif
MedtrCycB4-3	1128	1134	GT1-motif
MedtrCycB4-3	1216	1222	GT1-motif
MedtrCycB4-3	1269	1275	GT1-motif
MedtrCycB4-3	1383	1389	GT1-motif
MedtrCycB4-3	1516	1522	GT1-motif
MedtrCycB4-3	1536	1542	GT1-motif
MedtrCycB4-3	1677	1683	GT1-motif
MedtrCycB4-3	1758	1764	GT1-motif
MedtrCycB4-3	1791	1797	GT1-motif
MedtrCycB4-3	1817	1823	GT1-motif
MedtrCycB4-3	1834	1840	GT1-motif
MedtrCycB4-3	420	425	STRE
MedtrCycB4-3	8	13	TATA-box
MedtrCycB4-3	9	13	TATA-box
MedtrCycB4-3	79	84	TATA-box
MedtrCycB4-3	80	84	TATA-box
MedtrCycB4-3	92	97	TATA-box
MedtrCycB4-3	93	97	TATA-box
MedtrCycB4-3	146	154	TATA-box
MedtrCycB4-3	148	156	TATA-box
MedtrCycB4-3	235	242	TATA-box
MedtrCycB4-3	236	242	TATA-box
MedtrCycB4-3	238	242	TATA-box
MedtrCycB4-3	341	345	TATA-box
MedtrCycB4-3	540	545	TATA-box
MedtrCycB4-3	541	545	TATA-box
MedtrCycB4-3	582	588	TATA-box
MedtrCycB4-3	584	588	TATA-box
MedtrCycB4-3	723	729	TATA-box
MedtrCycB4-3	725	729	TATA-box
MedtrCycB4-3	865	871	TATA-box
MedtrCycB4-3	867	871	TATA-box
MedtrCycB4-3	996	1003	TATA-box
MedtrCycB4-3	997	1003	TATA-box
MedtrCycB4-3	999	1005	TATA-box
MedtrCycB4-3	1001	1005	TATA-box
MedtrCycB4-3	1140	1146	TATA-box
MedtrCycB4-3	1142	1146	TATA-box
MedtrCycB4-3	1281	1287	TATA-box
MedtrCycB4-3	1283	1287	TATA-box
MedtrCycB4-3	1412	1419	TATA-box
MedtrCycB4-3	1413	1419	TATA-box
MedtrCycB4-3	1415	1421	TATA-box
MedtrCycB4-3	1417	1421	TATA-box
MedtrCycB4-3	1548	1554	TATA-box
MedtrCycB4-3	1550	1554	TATA-box
MedtrCycB4-3	1689	1695	TATA-box
MedtrCycB4-3	1691	1695	TATA-box
MedtrCycB4-3	1866	1872	TATA-box
MedtrCycB4-3	1868	1874	TATA-box
MedtrCycB4-3	1870	1874	TATA-box
MedtrCycB4-3	1989	1993	TATA-box
MedtrCycB4-3	15	20	CAAT-box
MedtrCycB4-4	1353	1359	CAT-box
MedtrCycB4-4	1376	1382	CAT-box
MedtrCycB4-4	244	249	as-1
MedtrCycB4-4	1701	1706	as-1
MedtrCycB4-4	628	633	STRE
MedtrCycB4-4	914	919	STRE
MedtrCycB4-4	922	927	STRE
MedtrCycB4-4	931	936	STRE
MedtrCycB4-4	455	460	CAAT-box
MedtrCycB4-4	588	593	CAAT-box
MedtrCycB4-4	764	769	CAAT-box
MedtrCycB4-4	821	826	CAAT-box
MedtrCycB4-4	1424	1430	GT1-motif
MedtrCycB4-4	49	56	TATA-box
MedtrCycB4-4	50	56	TATA-box
MedtrCycB4-4	52	58	TATA-box
MedtrCycB4-4	54	58	TATA-box
MedtrCycB4-4	344	348	TATA-box
MedtrCycB4-4	585	589	TATA-box
MedtrCycB4-4	616	626	TATA-box
MedtrCycB4-4	618	622	TATA-box
MedtrCycB4-4	1219	1227	TATA-box
MedtrCycB4-4	1435	1439	TATA-box
MedtrCycB4-4	1556	1560	TATA-box
MedtrCycB4-4	1682	1692	TATA-box
MedtrCycB4-4	1684	1688	TATA-box
MedtrCycB4-4	1729	1733	TATA-box
MedtrCycB4-4	1799	1803	TATA-box
MedtrCycB4-4	1827	1831	TATA-box
MedtrCycB4-4	1867	1872	TATA-box
MedtrCycB4-4	1868	1872	TATA-box
MedtrCycB4-4	1989	1993	TATA-box
MedtrCycB4-4	295	301	MBS
MedtrCycA1-2	165	171	W box
MedtrCycA1-2	1144	1150	W box
MedtrCycA1-2	1855	1860	STRE
MedtrCycA1-2	162	167	CAAT-box
MedtrCycA1-2	240	245	CAAT-box
MedtrCycA1-2	1661	1666	CAAT-box
MedtrCycA1-2	1796	1801	CAAT-box
MedtrCycA1-2	440	446	G-box
MedtrCycA1-2	1334	1340	G-box
MedtrCycA1-2	717	723	GT1-motif
MedtrCycA1-2	770	776	GT1-motif
MedtrCycA1-2	261	265	TATA-box
MedtrCycA1-2	489	499	TATA-box
MedtrCycA1-2	490	495	TATA-box
MedtrCycA1-2	491	495	TATA-box
MedtrCycA1-2	690	695	TATA-box
MedtrCycA1-2	691	695	TATA-box
MedtrCycA1-2	753	758	TATA-box
MedtrCycA1-2	754	758	TATA-box
MedtrCycA1-2	817	822	TATA-box
MedtrCycA1-2	818	822	TATA-box
MedtrCycA1-2	947	952	TATA-box
MedtrCycA1-2	948	952	TATA-box
MedtrCycA1-2	967	973	TATA-box
MedtrCycA1-2	969	973	TATA-box
MedtrCycA1-2	997	1001	TATA-box
MedtrCycA1-2	1010	1015	TATA-box
MedtrCycA1-2	1011	1015	TATA-box
MedtrCycA1-2	1059	1064	TATA-box
MedtrCycA1-2	1060	1064	TATA-box
MedtrCycA1-2	1155	1159	TATA-box
MedtrCycA1-2	1323	1328	TATA-box
MedtrCycA1-2	1324	1328	TATA-box
MedtrCycA1-2	1489	1494	TATA-box
MedtrCycA1-2	1490	1494	TATA-box
MedtrCycA1-2	1590	1595	TATA-box
MedtrCycA1-2	1591	1595	TATA-box
MedtrCycA1-2	1931	1935	TATA-box
MedtrCycA1-2	441	446	ABRE
MedtrCycA1-2	1334	1339	ABRE
MedtrCycA1-1	1357	1363	CAT-box
MedtrCycA1-1	1197	1203	W box
MedtrCycA1-1	1253	1258	STRE
MedtrCycA1-1	1777	1782	STRE
MedtrCycA1-1	71	76	CAAT-box
MedtrCycA1-1	231	242	CAAT-box
MedtrCycA1-1	1193	1198	CAAT-box
MedtrCycA1-1	1341	1346	CAAT-box
MedtrCycA1-1	1563	1568	CAAT-box
MedtrCycA1-1	1828	1834	G-box
MedtrCycA1-1	775	781	GT1-motif
MedtrCycA1-1	51	56	TATA-box
MedtrCycA1-1	52	56	TATA-box
MedtrCycA1-1	75	80	TATA-box
MedtrCycA1-1	76	80	TATA-box
MedtrCycA1-1	141	145	TATA-box
MedtrCycA1-1	177	183	TATA-box
MedtrCycA1-1	179	185	TATA-box
MedtrCycA1-1	181	187	TATA-box
MedtrCycA1-1	183	187	TATA-box
MedtrCycA1-1	288	292	TATA-box
MedtrCycA1-1	309	313	TATA-box
MedtrCycA1-1	332	337	TATA-box
MedtrCycA1-1	333	337	TATA-box
MedtrCycA1-1	375	380	TATA-box
MedtrCycA1-1	376	380	TATA-box
MedtrCycA1-1	651	656	TATA-box
MedtrCycA1-1	652	656	TATA-box
MedtrCycA1-1	676	681	TATA-box
MedtrCycA1-1	677	681	TATA-box
MedtrCycA1-1	717	721	TATA-box
MedtrCycA1-1	798	805	TATA-box
MedtrCycA1-1	799	805	TATA-box
MedtrCycA1-1	801	807	TATA-box
MedtrCycA1-1	803	807	TATA-box
MedtrCycA1-1	809	814	TATA-box
MedtrCycA1-1	810	814	TATA-box
MedtrCycA1-1	975	979	TATA-box
MedtrCycA1-1	1153	1159	TATA-box
MedtrCycA1-1	1155	1159	TATA-box
MedtrCycA1-1	1213	1219	TATA-box
MedtrCycA1-1	1215	1219	TATA-box
MedtrCycA1-1	1436	1441	TATA-box
MedtrCycA1-1	1437	1441	TATA-box
MedtrCycA1-1	1177	1183	MBS
MedtrCycA1-1	1314	1321	ABRE
MedtrCycA1-1	1828	1833	ABRE
MedtrCycD2-1	596	602	W box
MedtrCycD2-1	936	942	W box
MedtrCycD2-1	1207	1213	W box
MedtrCycD2-1	530	535	STRE
MedtrCycD2-1	618	623	STRE
MedtrCycD2-1	1584	1589	STRE
MedtrCycD2-1	355	360	CAAT-box
MedtrCycD2-1	447	452	CAAT-box
MedtrCycD2-1	571	576	CAAT-box
MedtrCycD2-1	933	938	CAAT-box
MedtrCycD2-1	1728	1733	CAAT-box
MedtrCycD2-1	1926	1931	CAAT-box
MedtrCycD2-1	247	253	TATA-box
MedtrCycD2-1	249	253	TATA-box
MedtrCycD2-1	259	266	TATA-box
MedtrCycD2-1	260	266	TATA-box
MedtrCycD2-1	262	266	TATA-box
MedtrCycD2-1	441	446	TATA-box
MedtrCycD2-1	442	446	TATA-box
MedtrCycD2-1	668	672	TATA-box
MedtrCycD2-1	708	712	TATA-box
MedtrCycD2-1	727	731	TATA-box
MedtrCycD2-1	1079	1084	TATA-box
MedtrCycD2-1	1080	1084	TATA-box
MedtrCycD2-1	1192	1196	TATA-box
MedtrCycD2-1	1260	1265	TATA-box
MedtrCycD2-1	1261	1265	TATA-box
MedtrCycD2-1	1322	1327	TATA-box
MedtrCycD2-1	1323	1327	TATA-box
MedtrCycD2-1	1501	1506	TATA-box
MedtrCycD2-1	1502	1506	TATA-box
MedtrCycD2-1	1509	1519	TATA-box
MedtrCycD2-1	1512	1517	TATA-box
MedtrCycD2-1	1513	1517	TATA-box
MedtrCycD2-1	1578	1583	TATA-box
MedtrCycD2-1	1579	1583	TATA-box
MedtrCycD2-1	1699	1705	TATA-box
MedtrCycD2-1	1701	1705	TATA-box
MedtrCycD2-1	1754	1759	TATA-box
MedtrCycD2-1	1755	1759	TATA-box
MedtrCycD2-1	1815	1823	TATA-box
MedtrCycD2-1	1971	1975	TATA-box
MedtrCycD2-1	1554	1560	MBS
MedtrCycD3-2	1737	1743	CAT-box
MedtrCycD3-2	1852	1857	as-1
MedtrCycD3-2	284	290	W box
MedtrCycD3-2	565	570	STRE
MedtrCycD3-2	159	164	CAAT-box
MedtrCycD3-2	420	425	CAAT-box
MedtrCycD3-2	635	640	CAAT-box
MedtrCycD3-2	821	826	CAAT-box
MedtrCycD3-2	1904	1909	CAAT-box
MedtrCycD3-2	1910	1916	G-box
MedtrCycD3-2	1571	1577	GT1-motif
MedtrCycD3-2	15	21	TATA-box
MedtrCycD3-2	17	21	TATA-box
MedtrCycD3-2	114	122	TATA-box
MedtrCycD3-2	123	131	TATA-box
MedtrCycD3-2	218	223	TATA-box
MedtrCycD3-2	219	223	TATA-box
MedtrCycD3-2	343	347	TATA-box
MedtrCycD3-2	517	521	TATA-box
MedtrCycD3-2	605	609	TATA-box
MedtrCycD3-2	610	615	TATA-box
MedtrCycD3-2	611	615	TATA-box
MedtrCycD3-2	652	662	TATA-box
MedtrCycD3-2	1152	1156	TATA-box
MedtrCycD3-2	1208	1212	TATA-box
MedtrCycD3-2	1216	1220	TATA-box
MedtrCycD3-2	1272	1276	TATA-box
MedtrCycD3-2	1443	1448	TATA-box
MedtrCycD3-2	1444	1448	TATA-box
MedtrCycD3-2	1547	1551	TATA-box
MedtrCycD3-2	1710	1715	TATA-box
MedtrCycD3-2	1711	1715	TATA-box
MedtrCycD3-2	1910	1916	ABRE
MedtrCycD3-2	1911	1916	ABRE
MedtrCycA3-2	132	138	CAT-box
MedtrCycA3-2	1606	1611	as-1
MedtrCycA3-2	257	262	STRE
MedtrCycA3-2	141	146	CAAT-box
MedtrCycA3-2	268	273	CAAT-box
MedtrCycA3-2	356	361	CAAT-box
MedtrCycA3-2	1053	1058	CAAT-box
MedtrCycA3-2	1237	1242	CAAT-box
MedtrCycA3-2	1910	1915	CAAT-box
MedtrCycA3-2	50	54	TATA-box
MedtrCycA3-2	376	381	TATA-box
MedtrCycA3-2	377	381	TATA-box
MedtrCycA3-2	534	539	TATA-box
MedtrCycA3-2	535	539	TATA-box
MedtrCycA3-2	741	745	TATA-box
MedtrCycA3-2	914	918	TATA-box
MedtrCycA3-2	1131	1135	TATA-box
MedtrCycA3-2	1174	1179	TATA-box
MedtrCycA3-2	1175	1179	TATA-box
MedtrCycA3-2	1223	1228	TATA-box
MedtrCycA3-2	1224	1228	TATA-box
MedtrCycA3-2	1332	1337	TATA-box
MedtrCycA3-2	1333	1337	TATA-box
MedtrCycA3-2	1432	1436	TATA-box
MedtrCycA3-2	1593	1598	TATA-box
MedtrCycA3-2	1594	1598	TATA-box
MedtrCycA3-2	1620	1625	TATA-box
MedtrCycA3-2	1621	1625	TATA-box
MedtrCycA3-2	1743	1747	TATA-box
MedtrCycA3-2	1751	1756	TATA-box
MedtrCycA3-2	1752	1756	TATA-box
MedtrCycA3-2	1774	1778	TATA-box
MedtrCycA3-2	1124	1130	MBS
MedtrCycA3-3	167	172	STRE
MedtrCycA3-3	1319	1324	STRE
MedtrCycA3-3	1344	1349	STRE
MedtrCycA3-3	1942	1947	STRE
MedtrCycA3-3	444	449	CAAT-box
MedtrCycA3-3	662	667	CAAT-box
MedtrCycA3-3	1047	1052	CAAT-box
MedtrCycA3-3	1073	1078	CAAT-box
MedtrCycA3-3	1243	1254	CAAT-box
MedtrCycA3-3	1592	1597	CAAT-box
MedtrCycA3-3	1962	1967	CAAT-box
MedtrCycA3-3	406	414	TATA-box
MedtrCycA3-3	444	454	TATA-box
MedtrCycA3-3	620	625	TATA-box
MedtrCycA3-3	621	625	TATA-box
MedtrCycA3-3	834	839	TATA-box
MedtrCycA3-3	835	839	TATA-box
MedtrCycA3-3	846	856	TATA-box
MedtrCycA3-3	864	869	TATA-box
MedtrCycA3-3	865	869	TATA-box
MedtrCycA3-3	985	990	TATA-box
MedtrCycA3-3	986	990	TATA-box
MedtrCycA3-3	1017	1022	TATA-box
MedtrCycA3-3	1018	1022	TATA-box
MedtrCycA3-3	1083	1088	TATA-box
MedtrCycA3-3	1084	1088	TATA-box
MedtrCycA3-3	1109	1113	TATA-box
MedtrCycA3-3	1155	1161	TATA-box
MedtrCycA3-3	1157	1163	TATA-box
MedtrCycA3-3	1159	1163	TATA-box
MedtrCycA3-3	1555	1560	TATA-box
MedtrCycA3-3	1556	1560	TATA-box
MedtrCycA3-3	1603	1613	TATA-box
MedtrCycA3-3	1605	1611	TATA-box
MedtrCycA3-3	1607	1613	TATA-box
MedtrCycA3-3	1609	1613	TATA-box
MedtrCycA3-3	1666	1670	TATA-box
MedtrCycA3-3	1681	1687	TATA-box
MedtrCycA3-3	1683	1687	TATA-box
MedtrCycA3-4	846	852	CAT-box
MedtrCycA3-4	481	486	as-1
MedtrCycA3-4	402	408	W box
MedtrCycA3-4	1314	1320	W box
MedtrCycA3-4	563	568	STRE
MedtrCycA3-4	594	599	STRE
MedtrCycA3-4	1233	1238	STRE
MedtrCycA3-4	1704	1709	CAAT-box
MedtrCycA3-4	1676	1682	GT1-motif
MedtrCycA3-4	69	74	TATA-box
MedtrCycA3-4	70	74	TATA-box
MedtrCycA3-4	111	118	TATA-box
MedtrCycA3-4	112	118	TATA-box
MedtrCycA3-4	114	118	TATA-box
MedtrCycA3-4	131	141	TATA-box
MedtrCycA3-4	133	137	TATA-box
MedtrCycA3-4	177	181	TATA-box
MedtrCycA3-4	270	275	TATA-box
MedtrCycA3-4	271	275	TATA-box
MedtrCycA3-4	556	566	TATA-box
MedtrCycA3-4	559	564	TATA-box
MedtrCycA3-4	560	564	TATA-box
MedtrCycA3-4	623	628	TATA-box
MedtrCycA3-4	624	628	TATA-box
MedtrCycA3-4	641	647	TATA-box
MedtrCycA3-4	643	647	TATA-box
MedtrCycA3-4	666	671	TATA-box
MedtrCycA3-4	667	671	TATA-box
MedtrCycA3-4	676	680	TATA-box
MedtrCycA3-4	853	863	TATA-box
MedtrCycA3-4	856	863	TATA-box
MedtrCycA3-4	857	863	TATA-box
MedtrCycA3-4	859	863	TATA-box
MedtrCycA3-4	1018	1022	TATA-box
MedtrCycA3-4	1022	1029	TATA-box
MedtrCycA3-4	1023	1029	TATA-box
MedtrCycA3-4	1025	1029	TATA-box
MedtrCycA3-4	1136	1140	TATA-box
MedtrCycA3-4	1235	1245	TATA-box
MedtrCycA3-4	1346	1352	TATA-box
MedtrCycA3-4	1348	1352	TATA-box
MedtrCycA3-4	1381	1385	TATA-box
MedtrCycA3-4	1416	1421	TATA-box
MedtrCycA3-4	1417	1421	TATA-box
MedtrCycA3-4	1528	1533	TATA-box
MedtrCycA3-4	1529	1533	TATA-box
MedtrCycA3-4	1607	1612	TATA-box
MedtrCycA3-4	1608	1612	TATA-box
MedtrCycA3-4	1858	1863	TATA-box
MedtrCycA3-4	1859	1863	TATA-box
MedtrCycA3-4	1972	1982	TATA-box
MedtrCycA3-4	1974	1980	TATA-box
MedtrCycA3-4	1976	1980	TATA-box
MedtrCycA3-4	1181	1186	ABRE
MedtrCycA3-5	40	45	as-1
MedtrCycA3-5	616	621	as-1
MedtrCycA3-5	639	644	as-1
MedtrCycA3-5	118	124	W box
MedtrCycA3-5	1579	1585	W box
MedtrCycA3-5	1713	1718	STRE
MedtrCycA3-5	1551	1556	CAAT-box
MedtrCycA3-5	1633	1638	CAAT-box
MedtrCycA3-5	1858	1864	G-box
MedtrCycA3-5	250	255	TATA-box
MedtrCycA3-5	251	255	TATA-box
MedtrCycA3-5	344	349	TATA-box
MedtrCycA3-5	345	349	TATA-box
MedtrCycA3-5	385	395	TATA-box
MedtrCycA3-5	388	393	TATA-box
MedtrCycA3-5	389	393	TATA-box
MedtrCycA3-5	408	414	TATA-box
MedtrCycA3-5	410	414	TATA-box
MedtrCycA3-5	451	456	TATA-box
MedtrCycA3-5	452	456	TATA-box
MedtrCycA3-5	572	582	TATA-box
MedtrCycA3-5	701	711	TATA-box
MedtrCycA3-5	798	802	TATA-box
MedtrCycA3-5	840	850	TATA-box
MedtrCycA3-5	882	886	TATA-box
MedtrCycA3-5	912	916	TATA-box
MedtrCycA3-5	1154	1162	TATA-box
MedtrCycA3-5	1312	1317	TATA-box
MedtrCycA3-5	1313	1317	TATA-box
MedtrCycA3-5	1371	1376	TATA-box
MedtrCycA3-5	1372	1376	TATA-box
MedtrCycA3-5	1938	1948	TATA-box
MedtrCycA3-5	1941	1948	TATA-box
MedtrCycA3-5	1942	1948	TATA-box
MedtrCycA3-5	1944	1948	TATA-box
MedtrCycA3-5	1858	1863	ABRE
MedtrCycA3-6	316	321	as-1
MedtrCycA3-6	472	477	STRE
MedtrCycA3-6	825	830	CAAT-box
MedtrCycA3-6	1492	1497	CAAT-box
MedtrCycA3-6	1793	1798	CAAT-box
MedtrCycA3-6	1937	1942	CAAT-box
MedtrCycA3-6	1723	1729	GT1-motif
MedtrCycA3-6	125	129	TATA-box
MedtrCycA3-6	257	262	TATA-box
MedtrCycA3-6	258	262	TATA-box
MedtrCycA3-6	537	541	TATA-box
MedtrCycA3-6	559	565	TATA-box
MedtrCycA3-6	561	565	TATA-box
MedtrCycA3-6	818	822	TATA-box
MedtrCycA3-6	935	941	TATA-box
MedtrCycA3-6	937	943	TATA-box
MedtrCycA3-6	939	945	TATA-box
MedtrCycA3-6	941	947	TATA-box
MedtrCycA3-6	943	949	TATA-box
MedtrCycA3-6	945	951	TATA-box
MedtrCycA3-6	947	953	TATA-box
MedtrCycA3-6	949	955	TATA-box
MedtrCycA3-6	951	957	TATA-box
MedtrCycA3-6	953	959	TATA-box
MedtrCycA3-6	955	961	TATA-box
MedtrCycA3-6	957	963	TATA-box
MedtrCycA3-6	959	965	TATA-box
MedtrCycA3-6	963	969	TATA-box
MedtrCycA3-6	965	971	TATA-box
MedtrCycA3-6	967	971	TATA-box
MedtrCycA3-6	973	981	TATA-box
MedtrCycA3-6	1039	1044	TATA-box
MedtrCycA3-6	1040	1044	TATA-box
MedtrCycA3-6	1055	1059	TATA-box
MedtrCycA3-6	1092	1096	TATA-box
MedtrCycA3-6	1126	1130	TATA-box
MedtrCycA3-6	1205	1209	TATA-box
MedtrCycA3-6	1235	1240	TATA-box
MedtrCycA3-6	1236	1240	TATA-box
MedtrCycA3-6	1289	1293	TATA-box
MedtrCycA3-6	1328	1333	TATA-box
MedtrCycA3-6	1329	1333	TATA-box
MedtrCycA3-6	1342	1348	TATA-box
MedtrCycA3-6	1344	1348	TATA-box
MedtrCycA3-6	1450	1454	TATA-box
MedtrCycA3-6	1477	1487	TATA-box
MedtrCycA3-6	1479	1483	TATA-box
MedtrCycA3-6	1508	1518	TATA-box
MedtrCycA3-6	1510	1514	TATA-box
MedtrCycA3-6	1540	1550	TATA-box
MedtrCycA3-6	1542	1546	TATA-box
MedtrCycA3-6	1659	1663	TATA-box
MedtrCycA3-6	1702	1707	TATA-box
MedtrCycA3-6	1703	1707	TATA-box
MedtrCycA3-6	1751	1756	TATA-box
MedtrCycA3-6	1752	1756	TATA-box
MedtrCycA3-6	1832	1836	TATA-box
MedtrCycA3-6	86	92	MBS
MedtrCycD5-1	74	79	as-1
MedtrCycD5-1	831	836	as-1
MedtrCycD5-1	566	572	W box
MedtrCycD5-1	1296	1302	W box
MedtrCycD5-1	63	68	STRE
MedtrCycD5-1	269	274	STRE
MedtrCycD5-1	1657	1662	STRE
MedtrCycD5-1	778	783	CAAT-box
MedtrCycD5-1	1028	1036	CAAT-box
MedtrCycD5-1	1029	1034	CAAT-box
MedtrCycD5-1	1644	1649	CAAT-box
MedtrCycD5-1	602	608	G-box
MedtrCycD5-1	174	180	GT1-motif
MedtrCycD5-1	231	235	TATA-box
MedtrCycD5-1	260	265	TATA-box
MedtrCycD5-1	261	265	TATA-box
MedtrCycD5-1	339	343	TATA-box
MedtrCycD5-1	344	348	TATA-box
MedtrCycD5-1	418	423	TATA-box
MedtrCycD5-1	419	423	TATA-box
MedtrCycD5-1	456	461	TATA-box
MedtrCycD5-1	457	461	TATA-box
MedtrCycD5-1	495	503	TATA-box
MedtrCycD5-1	501	505	TATA-box
MedtrCycD5-1	505	512	TATA-box
MedtrCycD5-1	506	512	TATA-box
MedtrCycD5-1	508	512	TATA-box
MedtrCycD5-1	553	560	TATA-box
MedtrCycD5-1	554	560	TATA-box
MedtrCycD5-1	556	560	TATA-box
MedtrCycD5-1	576	581	TATA-box
MedtrCycD5-1	577	581	TATA-box
MedtrCycD5-1	584	594	TATA-box
MedtrCycD5-1	587	594	TATA-box
MedtrCycD5-1	588	594	TATA-box
MedtrCycD5-1	590	594	TATA-box
MedtrCycD5-1	758	766	TATA-box
MedtrCycD5-1	860	865	TATA-box
MedtrCycD5-1	861	865	TATA-box
MedtrCycD5-1	1073	1078	TATA-box
MedtrCycD5-1	1074	1078	TATA-box
MedtrCycD5-1	1143	1147	TATA-box
MedtrCycD5-1	1183	1188	TATA-box
MedtrCycD5-1	1184	1188	TATA-box
MedtrCycD5-1	1328	1336	TATA-box
MedtrCycD5-1	1353	1359	TATA-box
MedtrCycD5-1	1355	1359	TATA-box
MedtrCycD5-1	1415	1422	TATA-box
MedtrCycD5-1	1416	1422	TATA-box
MedtrCycD5-1	1418	1422	TATA-box
MedtrCycD5-1	1447	1457	TATA-box
MedtrCycD5-1	1755	1759	TATA-box
MedtrCycD5-1	1766	1771	TATA-box
MedtrCycD5-1	1767	1771	TATA-box
MedtrCycD5-1	1841	1846	TATA-box
MedtrCycD5-1	1842	1846	TATA-box
MedtrCycD5-1	252	258	MBS
MedtrCycD5-1	1376	1382	MBS
MedtrCycD5-1	72	77	ABRE
MedtrCycD5-1	602	608	ABRE
MedtrCycD5-1	603	608	ABRE
MedtrCycA2-4	368	374	W box
MedtrCycA2-4	1902	1907	as-1
MedtrCycA2-4	678	683	CAAT-box
MedtrCycA2-4	738	743	CAAT-box
MedtrCycA2-4	841	846	CAAT-box
MedtrCycA2-4	1293	1298	CAAT-box
MedtrCycA2-4	1566	1571	CAAT-box
MedtrCycA2-4	587	593	G-box
MedtrCycA2-4	1562	1568	GT1-motif
MedtrCycA2-4	218	231	HD-Zip 1
MedtrCycA2-4	1195	1208	HD-Zip 1
MedtrCycA2-4	27	31	TATA-box
MedtrCycA2-4	186	191	TATA-box
MedtrCycA2-4	187	191	TATA-box
MedtrCycA2-4	294	301	TATA-box
MedtrCycA2-4	295	301	TATA-box
MedtrCycA2-4	297	303	TATA-box
MedtrCycA2-4	299	303	TATA-box
MedtrCycA2-4	357	362	TATA-box
MedtrCycA2-4	358	362	TATA-box
MedtrCycA2-4	363	367	TATA-box
MedtrCycA2-4	457	461	TATA-box
MedtrCycA2-4	622	626	TATA-box
MedtrCycA2-4	674	678	TATA-box
MedtrCycA2-4	964	968	TATA-box
MedtrCycA2-4	1089	1093	TATA-box
MedtrCycA2-4	1168	1172	TATA-box
MedtrCycA2-4	1176	1181	TATA-box
MedtrCycA2-4	1177	1181	TATA-box
MedtrCycA2-4	1227	1235	TATA-box
MedtrCycA2-4	1233	1237	TATA-box
MedtrCycA2-4	1238	1244	TATA-box
MedtrCycA2-4	1240	1244	TATA-box
MedtrCycA2-4	1280	1285	TATA-box
MedtrCycA2-4	1281	1285	TATA-box
MedtrCycA2-4	1302	1307	TATA-box
MedtrCycA2-4	1303	1307	TATA-box
MedtrCycA2-4	1313	1319	TATA-box
MedtrCycA2-4	1315	1319	TATA-box
MedtrCycA2-4	1420	1424	TATA-box
MedtrCycA2-4	1439	1445	TATA-box
MedtrCycA2-4	1441	1445	TATA-box
MedtrCycA2-4	1513	1517	TATA-box
MedtrCycA2-4	1566	1576	TATA-box
MedtrCycA2-4	1626	1630	TATA-box
MedtrCycA2-4	1803	1813	TATA-box
MedtrCycA2-4	587	592	ABRE
MedtrCycA2-4	1787	1792	ABRE
MedtrCycB4-7	710	715	as-1
MedtrCycB4-7	819	824	as-1
MedtrCycB4-7	1727	1732	as-1
MedtrCycB4-7	1820	1826	W box
MedtrCycB4-7	173	178	STRE
MedtrCycB4-7	719	724	STRE
MedtrCycB4-7	851	856	STRE
MedtrCycB4-7	1080	1085	STRE
MedtrCycB4-7	1136	1141	STRE
MedtrCycB4-7	784	789	CAAT-box
MedtrCycB4-7	890	895	TATA-box
MedtrCycB4-7	891	895	TATA-box
MedtrCycB4-7	1089	1095	TATA-box
MedtrCycB4-7	1091	1097	TATA-box
MedtrCycB4-7	1093	1099	TATA-box
MedtrCycB4-7	1095	1099	TATA-box
MedtrCycB4-7	1115	1119	TATA-box
MedtrCycB4-7	1188	1198	TATA-box
MedtrCycB4-7	1189	1194	TATA-box
MedtrCycB4-7	1190	1194	TATA-box
MedtrCycB4-7	1213	1218	TATA-box
MedtrCycB4-7	1214	1218	TATA-box
MedtrCycB4-7	1253	1257	TATA-box
MedtrCycB4-7	1265	1273	TATA-box
MedtrCycB4-7	1305	1309	TATA-box
MedtrCycB4-7	1521	1525	TATA-box
MedtrCycB4-7	1612	1617	TATA-box
MedtrCycB4-7	1613	1617	TATA-box
MedtrCycB4-7	1615	1623	TATA-box
MedtrCycB4-7	1644	1648	TATA-box
MedtrCycB4-7	1742	1746	TATA-box
MedtrCycB4-7	1798	1802	TATA-box
MedtrCycB4-7	1830	1834	TATA-box
MedtrCycU2-2	1296	1302	W box
MedtrCycU2-2	154	160	CAT-box
MedtrCycU2-2	1	6	as-1
MedtrCycU2-2	1192	1197	as-1
MedtrCycU2-2	27	32	STRE
MedtrCycU2-2	1809	1814	STRE
MedtrCycU2-2	435	440	CAAT-box
MedtrCycU2-2	892	897	CAAT-box
MedtrCycU2-2	901	906	CAAT-box
MedtrCycU2-2	1272	1277	CAAT-box
MedtrCycU2-2	1776	1781	CAAT-box
MedtrCycU2-2	503	509	GT1-motif
MedtrCycU2-2	57	62	TATA-box
MedtrCycU2-2	58	62	TATA-box
MedtrCycU2-2	68	76	TATA-box
MedtrCycU2-2	216	220	TATA-box
MedtrCycU2-2	293	299	TATA-box
MedtrCycU2-2	295	301	TATA-box
MedtrCycU2-2	297	303	TATA-box
MedtrCycU2-2	299	303	TATA-box
MedtrCycU2-2	329	335	TATA-box
MedtrCycU2-2	331	335	TATA-box
MedtrCycU2-2	369	373	TATA-box
MedtrCycU2-2	381	386	TATA-box
MedtrCycU2-2	382	386	TATA-box
MedtrCycU2-2	429	434	TATA-box
MedtrCycU2-2	430	434	TATA-box
MedtrCycU2-2	542	547	TATA-box
MedtrCycU2-2	543	547	TATA-box
MedtrCycU2-2	609	615	TATA-box
MedtrCycU2-2	611	615	TATA-box
MedtrCycU2-2	686	690	TATA-box
MedtrCycU2-2	699	703	TATA-box
MedtrCycU2-2	710	714	TATA-box
MedtrCycU2-2	833	838	TATA-box
MedtrCycU2-2	834	838	TATA-box
MedtrCycU2-2	932	937	TATA-box
MedtrCycU2-2	933	937	TATA-box
MedtrCycU2-2	941	946	TATA-box
MedtrCycU2-2	942	946	TATA-box
MedtrCycU2-2	1139	1143	TATA-box
MedtrCycU2-2	1200	1205	TATA-box
MedtrCycU2-2	1201	1205	TATA-box
MedtrCycU2-2	1378	1382	TATA-box
MedtrCycU2-2	1768	1772	TATA-box
MedtrCycU2-2	1895	1899	TATA-box
MedtrCycU2-2	237	243	MBS
MedtrCycD2-2	1886	1892	CAT-box
MedtrCycD2-2	474	479	as-1
MedtrCycD2-2	1965	1970	as-1
MedtrCycD2-2	917	923	W box
MedtrCycD2-2	1025	1030	STRE
MedtrCycD2-2	1658	1663	STRE
MedtrCycD2-2	54	59	CAAT-box
MedtrCycD2-2	148	153	CAAT-box
MedtrCycD2-2	784	789	CAAT-box
MedtrCycD2-2	1063	1068	CAAT-box
MedtrCycD2-2	1272	1277	CAAT-box
MedtrCycD2-2	1380	1385	CAAT-box
MedtrCycD2-2	40	44	TATA-box
MedtrCycD2-2	159	164	TATA-box
MedtrCycD2-2	160	164	TATA-box
MedtrCycD2-2	249	254	TATA-box
MedtrCycD2-2	250	254	TATA-box
MedtrCycD2-2	460	464	TATA-box
MedtrCycD2-2	497	501	TATA-box
MedtrCycD2-2	614	619	TATA-box
MedtrCycD2-2	615	619	TATA-box
MedtrCycD2-2	644	648	TATA-box
MedtrCycD2-2	725	729	TATA-box
MedtrCycD2-2	862	867	TATA-box
MedtrCycD2-2	863	867	TATA-box
MedtrCycD2-2	893	897	TATA-box
MedtrCycD2-2	1120	1125	TATA-box
MedtrCycD2-2	1121	1125	TATA-box
MedtrCycD2-2	1249	1253	TATA-box
MedtrCycD2-2	1301	1306	TATA-box
MedtrCycD2-2	1302	1306	TATA-box
MedtrCycD2-2	1315	1320	TATA-box
MedtrCycD2-2	1316	1320	TATA-box
MedtrCycD2-2	1403	1408	TATA-box
MedtrCycD2-2	1404	1408	TATA-box
MedtrCycD2-2	1411	1416	TATA-box
MedtrCycD2-2	1412	1416	TATA-box
MedtrCycD2-2	1595	1599	TATA-box
MedtrCycD2-2	1614	1624	TATA-box
MedtrCycD2-2	1617	1624	TATA-box
MedtrCycD2-2	1618	1624	TATA-box
MedtrCycD2-2	1620	1624	TATA-box
MedtrCycD2-2	1664	1669	TATA-box
MedtrCycD2-2	1665	1669	TATA-box
MedtrCycD2-2	1876	1881	TATA-box
MedtrCycD2-2	1877	1881	TATA-box
MedtrCycD2-2	418	423	ABRE
MedtrCycD2-2	757	762	ABRE
MedtrCycT1-2	1593	1599	W box
MedtrCycT1-2	1635	1641	W box
MedtrCycT1-2	412	418	CAT-box
MedtrCycT1-2	542	547	STRE
MedtrCycT1-2	169	174	CAAT-box
MedtrCycT1-2	238	243	CAAT-box
MedtrCycT1-2	459	464	CAAT-box
MedtrCycT1-2	530	535	CAAT-box
MedtrCycT1-2	548	553	CAAT-box
MedtrCycT1-2	573	578	CAAT-box
MedtrCycT1-2	889	894	CAAT-box
MedtrCycT1-2	364	368	TATA-box
MedtrCycT1-2	899	903	TATA-box
MedtrCycT1-2	926	932	TATA-box
MedtrCycT1-2	928	932	TATA-box
MedtrCycT1-2	1123	1128	TATA-box
MedtrCycT1-2	1124	1128	TATA-box
MedtrCycT1-2	1181	1185	TATA-box
MedtrCycT1-2	1232	1236	TATA-box
MedtrCycT1-2	1323	1328	TATA-box
MedtrCycT1-2	1324	1328	TATA-box
MedtrCycT1-2	1354	1360	TATA-box
MedtrCycT1-2	1356	1360	TATA-box
MedtrCycT1-2	1390	1400	TATA-box
MedtrCycT1-2	1402	1406	TATA-box
MedtrCycT1-2	1625	1629	TATA-box
MedtrCycT1-2	1697	1701	TATA-box
MedtrCycT1-2	1715	1720	TATA-box
MedtrCycT1-2	1716	1720	TATA-box
MedtrCycT1-2	1813	1817	TATA-box
MedtrCycT1-2	1849	1853	TATA-box
MedtrCycT1-2	1879	1883	TATA-box
MedtrCycT1-2	1895	1899	TATA-box
MedtrCycT1-2	1906	1913	TATA-box
MedtrCycT1-2	1907	1913	TATA-box
MedtrCycT1-2	1909	1913	TATA-box
MedtrCycT1-2	1996	2001	ABRE
MedtrCycD3-3	1806	1812	CAT-box
MedtrCycD3-3	717	722	as-1
MedtrCycD3-3	134	140	W box
MedtrCycD3-3	70	75	CAAT-box
MedtrCycD3-3	198	203	CAAT-box
MedtrCycD3-3	1021	1026	CAAT-box
MedtrCycD3-3	1450	1455	CAAT-box
MedtrCycD3-3	1474	1479	CAAT-box
MedtrCycD3-3	1888	1893	CAAT-box
MedtrCycD3-3	1893	1898	CAAT-box
MedtrCycD3-3	99	109	G-box
MedtrCycD3-3	101	107	G-box
MedtrCycD3-3	401	407	GT1-motif
MedtrCycD3-3	799	806	TATA-box
MedtrCycD3-3	800	806	TATA-box
MedtrCycD3-3	802	806	TATA-box
MedtrCycD3-3	937	942	TATA-box
MedtrCycD3-3	938	942	TATA-box
MedtrCycD3-3	947	951	TATA-box
MedtrCycD3-3	1096	1103	TATA-box
MedtrCycD3-3	1097	1103	TATA-box
MedtrCycD3-3	1099	1103	TATA-box
MedtrCycD3-3	1148	1156	TATA-box
MedtrCycD3-3	1229	1234	TATA-box
MedtrCycD3-3	1230	1234	TATA-box
MedtrCycD3-3	1430	1440	TATA-box
MedtrCycD3-3	1567	1575	TATA-box
MedtrCycD3-3	1650	1660	TATA-box
MedtrCycD3-3	1652	1656	TATA-box
MedtrCycD3-3	1686	1690	TATA-box
MedtrCycD3-3	101	107	ABRE
MedtrCycD3-3	102	107	ABRE
MedtrCycD5-2	535	540	as-1
MedtrCycD5-2	1114	1119	as-1
MedtrCycD5-2	278	284	W box
MedtrCycD5-2	1122	1128	W box
MedtrCycD5-2	1607	1613	W box
MedtrCycD5-2	1027	1032	STRE
MedtrCycD5-2	1175	1180	STRE
MedtrCycD5-2	1203	1208	STRE
MedtrCycD5-2	1777	1782	STRE
MedtrCycD5-2	109	114	CAAT-box
MedtrCycD5-2	1636	1641	CAAT-box
MedtrCycD5-2	1741	1746	CAAT-box
MedtrCycD5-2	1746	1751	CAAT-box
MedtrCycD5-2	1784	1789	CAAT-box
MedtrCycD5-2	1809	1814	CAAT-box
MedtrCycD5-2	1088	1094	G-box
MedtrCycD5-2	201	207	GT1-motif
MedtrCycD5-2	203	209	GT1-motif
MedtrCycD5-2	318	324	GT1-motif
MedtrCycD5-2	320	326	GT1-motif
MedtrCycD5-2	1882	1888	GT1-motif
MedtrCycD5-2	160	164	TATA-box
MedtrCycD5-2	306	311	TATA-box
MedtrCycD5-2	307	311	TATA-box
MedtrCycD5-2	402	407	TATA-box
MedtrCycD5-2	403	407	TATA-box
MedtrCycD5-2	419	424	TATA-box
MedtrCycD5-2	420	424	TATA-box
MedtrCycD5-2	426	431	TATA-box
MedtrCycD5-2	427	431	TATA-box
MedtrCycD5-2	573	577	TATA-box
MedtrCycD5-2	791	795	TATA-box
MedtrCycD5-2	820	824	TATA-box
MedtrCycD5-2	887	891	TATA-box
MedtrCycD5-2	940	950	TATA-box
MedtrCycD5-2	1010	1018	TATA-box
MedtrCycD5-2	1186	1191	TATA-box
MedtrCycD5-2	1187	1191	TATA-box
MedtrCycD5-2	1189	1197	TATA-box
MedtrCycD5-2	1406	1410	TATA-box
MedtrCycD5-2	1492	1502	TATA-box
MedtrCycD5-2	1494	1498	TATA-box
MedtrCycD5-2	1508	1513	TATA-box
MedtrCycD5-2	1509	1513	TATA-box
MedtrCycD5-2	1565	1569	TATA-box
MedtrCycD5-2	1694	1699	TATA-box
MedtrCycD5-2	1695	1699	TATA-box
MedtrCycD5-2	1921	1928	TATA-box
MedtrCycD5-2	1922	1928	TATA-box
MedtrCycD5-2	1924	1928	TATA-box
MedtrCycD5-2	1966	1970	TATA-box
MedtrCycD5-2	560	565	ABRE
MedtrCycD5-2	919	924	ABRE
MedtrCycD5-2	1088	1094	ABRE
MedtrCycD5-2	1089	1094	ABRE
MedtrCycD5-2	1112	1117	ABRE
MedtrCycL1-1	68	73	as-1
MedtrCycL1-1	1518	1523	as-1
MedtrCycL1-1	1810	1815	as-1
MedtrCycL1-1	1056	1061	STRE
MedtrCycL1-1	742	747	CAAT-box
MedtrCycL1-1	1090	1095	CAAT-box
MedtrCycL1-1	1616	1621	CAAT-box
MedtrCycL1-1	524	530	G-box
MedtrCycL1-1	784	790	G-box
MedtrCycL1-1	1502	1512	G-box
MedtrCycL1-1	1504	1510	G-box
MedtrCycL1-1	1779	1785	G-box
MedtrCycL1-1	1990	1996	G-box
MedtrCycL1-1	169	173	TATA-box
MedtrCycL1-1	681	685	TATA-box
MedtrCycL1-1	716	720	TATA-box
MedtrCycL1-1	722	726	TATA-box
MedtrCycL1-1	871	875	TATA-box
MedtrCycL1-1	909	917	TATA-box
MedtrCycL1-1	915	919	TATA-box
MedtrCycL1-1	1000	1006	TATA-box
MedtrCycL1-1	1002	1006	TATA-box
MedtrCycL1-1	1384	1388	TATA-box
MedtrCycL1-1	1445	1453	TATA-box
MedtrCycL1-1	1464	1474	TATA-box
MedtrCycL1-1	1598	1605	TATA-box
MedtrCycL1-1	1599	1605	TATA-box
MedtrCycL1-1	1601	1605	TATA-box
MedtrCycL1-1	1678	1685	TATA-box
MedtrCycL1-1	1679	1685	TATA-box
MedtrCycL1-1	1681	1685	TATA-box
MedtrCycL1-1	1704	1708	TATA-box
MedtrCycL1-1	1892	1900	TATA-box
MedtrCycL1-1	1957	1961	TATA-box
MedtrCycL1-1	665	671	MBS
MedtrCycL1-1	1804	1810	MBS
MedtrCycL1-1	524	530	ABRE
MedtrCycL1-1	525	530	ABRE
MedtrCycL1-1	784	790	ABRE
MedtrCycL1-1	785	790	ABRE
MedtrCycL1-1	1504	1510	ABRE
MedtrCycL1-1	1505	1510	ABRE
MedtrCycL1-1	1516	1521	ABRE
MedtrCycL1-1	1779	1785	ABRE
MedtrCycL1-1	1780	1785	ABRE
MedtrCycL1-1	1812	1817	ABRE
MedtrCycL1-1	1991	1996	ABRE
MedtrCycB3-1	1415	1420	as-1
MedtrCycB3-1	260	265	STRE
MedtrCycB3-1	56	61	CAAT-box
MedtrCycB3-1	742	747	CAAT-box
MedtrCycB3-1	1154	1159	CAAT-box
MedtrCycB3-1	1802	1807	CAAT-box
MedtrCycB3-1	1872	1877	CAAT-box
MedtrCycB3-1	1937	1942	CAAT-box
MedtrCycB3-1	44	50	GT1-motif
MedtrCycB3-1	581	587	GT1-motif
MedtrCycB3-1	264	269	TATA-box
MedtrCycB3-1	265	269	TATA-box
MedtrCycB3-1	291	296	TATA-box
MedtrCycB3-1	292	296	TATA-box
MedtrCycB3-1	367	375	TATA-box
MedtrCycB3-1	393	397	TATA-box
MedtrCycB3-1	416	420	TATA-box
MedtrCycB3-1	600	608	TATA-box
MedtrCycB3-1	624	628	TATA-box
MedtrCycB3-1	894	899	TATA-box
MedtrCycB3-1	895	899	TATA-box
MedtrCycB3-1	918	923	TATA-box
MedtrCycB3-1	919	923	TATA-box
MedtrCycB3-1	1017	1022	TATA-box
MedtrCycB3-1	1018	1022	TATA-box
MedtrCycB3-1	1149	1159	TATA-box
MedtrCycB3-1	1318	1324	TATA-box
MedtrCycB3-1	1320	1324	TATA-box
MedtrCycB3-1	1460	1465	TATA-box
MedtrCycB3-1	1461	1465	TATA-box
MedtrCycB3-1	1519	1529	TATA-box
MedtrCycB3-1	1522	1529	TATA-box
MedtrCycB3-1	1523	1529	TATA-box
MedtrCycB3-1	1525	1529	TATA-box
MedtrCycB3-1	1535	1540	TATA-box
MedtrCycB3-1	1536	1540	TATA-box
MedtrCycB3-1	1674	1678	TATA-box
MedtrCycB3-1	1762	1767	TATA-box
MedtrCycB3-1	1763	1767	TATA-box
MedtrCycB3-1	1865	1869	TATA-box
MedtrCycB3-1	1398	1403	ABRE
MedtrCycD5-3	444	449	CAAT-box
MedtrCycD5-3	800	805	CAAT-box
MedtrCycD5-3	1295	1300	CAAT-box
MedtrCycD5-3	1613	1619	GT1-motif
MedtrCycD5-3	151	156	TATA-box
MedtrCycD5-3	152	156	TATA-box
MedtrCycD5-3	228	232	TATA-box
MedtrCycD5-3	267	271	TATA-box
MedtrCycD5-3	282	288	TATA-box
MedtrCycD5-3	284	288	TATA-box
MedtrCycD5-3	309	315	TATA-box
MedtrCycD5-3	311	317	TATA-box
MedtrCycD5-3	313	319	TATA-box
MedtrCycD5-3	315	319	TATA-box
MedtrCycD5-3	385	392	TATA-box
MedtrCycD5-3	386	392	TATA-box
MedtrCycD5-3	388	392	TATA-box
MedtrCycD5-3	477	482	TATA-box
MedtrCycD5-3	478	482	TATA-box
MedtrCycD5-3	570	574	TATA-box
MedtrCycD5-3	603	607	TATA-box
MedtrCycD5-3	725	729	TATA-box
MedtrCycD5-3	881	888	TATA-box
MedtrCycD5-3	882	888	TATA-box
MedtrCycD5-3	884	888	TATA-box
MedtrCycD5-3	928	932	TATA-box
MedtrCycD5-3	1215	1219	TATA-box
MedtrCycD5-3	1308	1312	TATA-box
MedtrCycD5-3	1390	1398	TATA-box
MedtrCycD5-3	1633	1637	TATA-box
MedtrCycD5-3	1738	1742	TATA-box
MedtrCycD5-3	1819	1829	TATA-box
MedtrCycD5-3	1870	1874	TATA-box
MedtrCycD5-3	1872	1880	TATA-box
MedtrCycD5-3	1888	1893	TATA-box
MedtrCycD5-3	1889	1893	TATA-box
MedtrCycD5-3	1992	1997	TATA-box
MedtrCycD5-3	1993	1997	TATA-box
MedtrCycD5-3	1241	1247	MBS
MedtrCycB2-1	569	575	W box
MedtrCycB2-1	1657	1662	as-1
MedtrCycB2-1	1501	1506	STRE
MedtrCycB2-1	39	44	CAAT-box
MedtrCycB2-1	54	59	CAAT-box
MedtrCycB2-1	697	702	CAAT-box
MedtrCycB2-1	870	875	CAAT-box
MedtrCycB2-1	223	228	TATA-box
MedtrCycB2-1	224	228	TATA-box
MedtrCycB2-1	364	369	TATA-box
MedtrCycB2-1	365	369	TATA-box
MedtrCycB2-1	379	383	TATA-box
MedtrCycB2-1	387	394	TATA-box
MedtrCycB2-1	388	394	TATA-box
MedtrCycB2-1	390	394	TATA-box
MedtrCycB2-1	459	463	TATA-box
MedtrCycB2-1	532	537	TATA-box
MedtrCycB2-1	533	537	TATA-box
MedtrCycB2-1	564	569	TATA-box
MedtrCycB2-1	565	569	TATA-box
MedtrCycB2-1	786	793	TATA-box
MedtrCycB2-1	787	793	TATA-box
MedtrCycB2-1	789	795	TATA-box
MedtrCycB2-1	791	795	TATA-box
MedtrCycB2-1	828	833	TATA-box
MedtrCycB2-1	829	833	TATA-box
MedtrCycB2-1	862	867	TATA-box
MedtrCycB2-1	863	867	TATA-box
MedtrCycB2-1	872	880	TATA-box
MedtrCycB2-1	1047	1055	TATA-box
MedtrCycB2-1	1224	1229	TATA-box
MedtrCycB2-1	1225	1229	TATA-box
MedtrCycB2-1	1260	1264	TATA-box
MedtrCycB2-1	1454	1459	TATA-box
MedtrCycB2-1	1455	1459	TATA-box
MedtrCycB2-1	1519	1523	TATA-box
MedtrCycB2-1	1532	1540	TATA-box
MedtrCycB2-1	1595	1600	TATA-box
MedtrCycB2-1	1596	1600	TATA-box
MedtrCycB2-1	1663	1667	TATA-box
MedtrCycB2-1	1709	1713	TATA-box
MedtrCycB2-1	1746	1753	TATA-box
MedtrCycB2-1	1747	1753	TATA-box
MedtrCycB2-1	1749	1753	TATA-box
MedtrCycB2-1	1655	1660	ABRE
MedtrCycD4-1	1080	1085	as-1
MedtrCycD4-1	790	796	W box
MedtrCycD4-1	88	93	CAAT-box
MedtrCycD4-1	238	243	CAAT-box
MedtrCycD4-1	1280	1285	CAAT-box
MedtrCycD4-1	1389	1394	CAAT-box
MedtrCycD4-1	1938	1943	CAAT-box
MedtrCycD4-1	36	42	GT1-motif
MedtrCycD4-1	77	83	GT1-motif
MedtrCycD4-1	155	160	TATA-box
MedtrCycD4-1	156	160	TATA-box
MedtrCycD4-1	185	190	TATA-box
MedtrCycD4-1	186	190	TATA-box
MedtrCycD4-1	217	221	TATA-box
MedtrCycD4-1	267	271	TATA-box
MedtrCycD4-1	288	292	TATA-box
MedtrCycD4-1	317	323	TATA-box
MedtrCycD4-1	319	325	TATA-box
MedtrCycD4-1	321	325	TATA-box
MedtrCycD4-1	329	333	TATA-box
MedtrCycD4-1	473	479	TATA-box
MedtrCycD4-1	475	481	TATA-box
MedtrCycD4-1	477	481	TATA-box
MedtrCycD4-1	582	592	TATA-box
MedtrCycD4-1	612	616	TATA-box
MedtrCycD4-1	938	942	TATA-box
MedtrCycD4-1	952	956	TATA-box
MedtrCycD4-1	1143	1149	TATA-box
MedtrCycD4-1	1145	1151	TATA-box
MedtrCycD4-1	1147	1151	TATA-box
MedtrCycD4-1	1181	1185	TATA-box
MedtrCycD4-1	1197	1204	TATA-box
MedtrCycD4-1	1198	1204	TATA-box
MedtrCycD4-1	1200	1204	TATA-box
MedtrCycD4-1	1284	1289	TATA-box
MedtrCycD4-1	1285	1289	TATA-box
MedtrCycD4-1	1378	1383	TATA-box
MedtrCycD4-1	1379	1383	TATA-box
MedtrCycD4-1	1385	1389	TATA-box
MedtrCycD4-1	1409	1415	TATA-box
MedtrCycD4-1	1411	1415	TATA-box
MedtrCycD4-1	1427	1433	TATA-box
MedtrCycD4-1	1429	1433	TATA-box
MedtrCycD4-1	1506	1511	TATA-box
MedtrCycD4-1	1507	1511	TATA-box
MedtrCycD4-1	1560	1566	TATA-box
MedtrCycD4-1	1562	1566	TATA-box
MedtrCycD4-1	1589	1593	TATA-box
MedtrCycD4-1	1624	1631	TATA-box
MedtrCycD4-1	1625	1631	TATA-box
MedtrCycD4-1	1627	1631	TATA-box
MedtrCycD4-1	1680	1685	TATA-box
MedtrCycD4-1	1681	1685	TATA-box
MedtrCycD4-1	1933	1943	TATA-box
MedtrCycD4-1	1690	1695	ABRE
MedtrCycD1-1	1092	1097	as-1
MedtrCycD1-1	1784	1789	as-1
MedtrCycD1-1	48	53	STRE
MedtrCycD1-1	989	994	STRE
MedtrCycD1-1	1933	1938	STRE
MedtrCycD1-1	243	248	CAAT-box
MedtrCycD1-1	679	684	CAAT-box
MedtrCycD1-1	744	749	CAAT-box
MedtrCycD1-1	778	783	CAAT-box
MedtrCycD1-1	1363	1368	CAAT-box
MedtrCycD1-1	1373	1378	CAAT-box
MedtrCycD1-1	1433	1438	CAAT-box
MedtrCycD1-1	1585	1590	CAAT-box
MedtrCycD1-1	825	831	G-box
MedtrCycD1-1	256	266	TATA-box
MedtrCycD1-1	260	264	TATA-box
MedtrCycD1-1	569	574	TATA-box
MedtrCycD1-1	570	574	TATA-box
MedtrCycD1-1	810	814	TATA-box
MedtrCycD1-1	919	923	TATA-box
MedtrCycD1-1	986	990	TATA-box
MedtrCycD1-1	1086	1091	TATA-box
MedtrCycD1-1	1087	1091	TATA-box
MedtrCycD1-1	1226	1230	TATA-box
MedtrCycD1-1	1440	1444	TATA-box
MedtrCycD1-1	1607	1611	TATA-box
MedtrCycD1-1	1676	1681	TATA-box
MedtrCycD1-1	1677	1681	TATA-box
MedtrCycD1-1	1698	1702	TATA-box
MedtrCycD1-1	1980	1986	MBS
MedtrCycD1-1	825	830	ABRE
MedtrCycD1-1	1318	1323	ABRE
MedtrCycL1-2	814	819	as-1
MedtrCycL1-2	229	234	STRE
MedtrCycL1-2	288	293	STRE
MedtrCycL1-2	344	349	STRE
MedtrCycL1-2	1043	1048	STRE
MedtrCycL1-2	1292	1297	STRE
MedtrCycL1-2	1352	1357	STRE
MedtrCycL1-2	1366	1371	STRE
MedtrCycL1-2	1664	1669	STRE
MedtrCycL1-2	1678	1683	STRE
MedtrCycL1-2	1737	1742	STRE
MedtrCycL1-2	585	590	CAAT-box
MedtrCycL1-2	855	860	CAAT-box
MedtrCycL1-2	1305	1310	CAAT-box
MedtrCycL1-2	1132	1138	G-box
MedtrCycL1-2	1437	1443	G-box
MedtrCycL1-2	1536	1542	G-box
MedtrCycL1-2	1601	1607	G-box
MedtrCycL1-2	797	803	GT1-motif
MedtrCycL1-2	29	34	TATA-box
MedtrCycL1-2	30	34	TATA-box
MedtrCycL1-2	48	52	TATA-box
MedtrCycL1-2	106	110	TATA-box
MedtrCycL1-2	172	182	TATA-box
MedtrCycL1-2	175	180	TATA-box
MedtrCycL1-2	176	180	TATA-box
MedtrCycL1-2	191	197	TATA-box
MedtrCycL1-2	193	197	TATA-box
MedtrCycL1-2	373	377	TATA-box
MedtrCycL1-2	423	427	TATA-box
MedtrCycL1-2	436	440	TATA-box
MedtrCycL1-2	626	631	TATA-box
MedtrCycL1-2	627	631	TATA-box
MedtrCycL1-2	660	665	TATA-box
MedtrCycL1-2	661	665	TATA-box
MedtrCycL1-2	702	706	TATA-box
MedtrCycL1-2	819	827	TATA-box
MedtrCycL1-2	960	965	TATA-box
MedtrCycL1-2	961	965	TATA-box
MedtrCycL1-2	978	983	TATA-box
MedtrCycL1-2	979	983	TATA-box
MedtrCycL1-2	1296	1300	TATA-box
MedtrCycL1-2	1356	1360	TATA-box
MedtrCycL1-2	1675	1679	TATA-box
MedtrCycL1-2	1734	1738	TATA-box
MedtrCycL1-2	1763	1771	TATA-box
MedtrCycL1-2	1133	1138	ABRE
MedtrCycL1-2	1437	1443	ABRE
MedtrCycL1-2	1438	1443	ABRE
MedtrCycL1-2	1536	1542	ABRE
MedtrCycL1-2	1537	1542	ABRE
MedtrCycL1-2	1601	1606	ABRE
MedtrCycD2-3	324	330	W box
MedtrCycD2-3	1481	1487	W box
MedtrCycD2-3	883	888	CAAT-box
MedtrCycD2-3	1485	1490	CAAT-box
MedtrCycD2-3	46	54	TATA-box
MedtrCycD2-3	123	128	TATA-box
MedtrCycD2-3	124	128	TATA-box
MedtrCycD2-3	162	166	TATA-box
MedtrCycD2-3	168	173	TATA-box
MedtrCycD2-3	169	173	TATA-box
MedtrCycD2-3	223	229	TATA-box
MedtrCycD2-3	225	229	TATA-box
MedtrCycD2-3	250	255	TATA-box
MedtrCycD2-3	251	255	TATA-box
MedtrCycD2-3	261	269	TATA-box
MedtrCycD2-3	263	271	TATA-box
MedtrCycD2-3	293	298	TATA-box
MedtrCycD2-3	294	298	TATA-box
MedtrCycD2-3	440	444	TATA-box
MedtrCycD2-3	454	459	TATA-box
MedtrCycD2-3	455	459	TATA-box
MedtrCycD2-3	471	476	TATA-box
MedtrCycD2-3	472	476	TATA-box
MedtrCycD2-3	672	677	TATA-box
MedtrCycD2-3	673	677	TATA-box
MedtrCycD2-3	878	882	TATA-box
MedtrCycD2-3	890	896	TATA-box
MedtrCycD2-3	892	896	TATA-box
MedtrCycD2-3	926	936	TATA-box
MedtrCycD2-3	1004	1009	TATA-box
MedtrCycD2-3	1005	1009	TATA-box
MedtrCycD2-3	1022	1027	TATA-box
MedtrCycD2-3	1023	1027	TATA-box
MedtrCycD2-3	1077	1082	TATA-box
MedtrCycD2-3	1078	1082	TATA-box
MedtrCycD2-3	1118	1123	TATA-box
MedtrCycD2-3	1119	1123	TATA-box
MedtrCycD2-3	1142	1147	TATA-box
MedtrCycD2-3	1143	1147	TATA-box
MedtrCycD2-3	1305	1310	TATA-box
MedtrCycD2-3	1306	1310	TATA-box
MedtrCycD2-3	1325	1331	TATA-box
[truncated: 557 more rows]

## Sheet: Sheet1
Gene name	location		elements
MedtrCycA2-3	1163	1169	W box
MedtrCycA2-3	1553	1559	W box
MedtrCycA2-3	231	237	CAT-box
MedtrCycA2-3	41	46	as-1
MedtrCycA2-3	1795	1801	G-box
MedtrCycA2-3	1158	1163	ABRE
MedtrCycA2-3	1327	1332	ABRE
MedtrCycA2-3	1548	1553	ABRE
MedtrCycA2-3	1795	1800	ABRE
MedtrCycA2-3	1985	1992	ABRE
MedtrCycA3-1	14	19	as-1
MedtrCycA3-1	639	645	G-box
MedtrCycA3-1	640	645	ABRE
MedtrCycSDS-1	566	572	CAT-box
MedtrCycSDS-1	1805	1810	as-1
MedtrCycSDS-1	1850	1856	G-box
MedtrCycSDS-1	659	665	GT1-motif
MedtrCycSDS-1	1108	1114	GT1-motif
MedtrCycSDS-1	1012	1018	MBS
MedtrCycSDS-1	1006	1011	ABRE
MedtrCycSDS-1	1828	1833	ABRE
MedtrCycSDS-1	1851	1856	ABRE
MedtrCycJ18	1793	1799	CAT-box
MedtrCycJ18	1210	1215	as-1
MedtrCycJ18	1402	1407	as-1
MedtrCycJ18	1405	1410	as-1
MedtrCycJ18	539	545	W box
MedtrCycJ18	955	961	G-box
MedtrCycJ18	1577	1583	G-box
MedtrCycJ18	323	329	GT1-motif
MedtrCycJ18	279	292	HD-Zip 1
MedtrCycJ18	459	465	MBS
MedtrCycJ18	955	960	ABRE
MedtrCycJ18	1577	1583	ABRE
MedtrCycJ18	1578	1583	ABRE
MedtrCycD6-3	264	269	as-1
MedtrCycD6-3	313	318	as-1
MedtrCycD6-3	277	282	STRE
MedtrCycD6-3	1696	1701	STRE
MedtrCycD6-3	1399	1405	GT1-motif
MedtrCycD6-3	1724	1730	GT1-motif
MedtrCycD6-3	1860	1866	GT1-motif
MedtrCycD6-3	1639	1645	MBS
MedtrCycD6-3	262	267	ABRE
MedtrCycD6-3	296	301	ABRE
MedtrCycD6-3	315	320	ABRE
MedtrCycD6-3	1466	1471	ABRE
MedtrCycH1-1	451	456	STRE
MedtrCycH1-1	465	470	STRE
MedtrCycH1-1	808	813	STRE
MedtrCycH1-1	994	999	STRE
MedtrCycH1-1	1485	1490	STRE
MedtrCycH1-1	1954	1964	G-box
MedtrCycH1-1	1956	1962	G-box
MedtrCycH1-1	1471	1477	GT1-motif
MedtrCycH1-1	788	793	ABRE
MedtrCycH1-1	1956	1962	ABRE
MedtrCycH1-1	1957	1962	ABRE
MedtrCycT1-3	1566	1572	W box
MedtrCycT1-3	1499	1504	STRE
MedtrCycT1-3	1505	1510	STRE
MedtrCycT1-3	1724	1730	G-box
MedtrCycT1-3	1841	1847	MBS
MedtrCycT1-3	1724	1730	ABRE
MedtrCycT1-3	1725	1730	ABRE
MedtrCycD3-1	1989	1995	CAT-box
MedtrCycD3-1	765	770	STRE
MedtrCycD3-1	1729	1734	STRE
MedtrCycD3-1	423	429	G-box
MedtrCycD3-1	1803	1809	GT1-motif
MedtrCycD3-1	146	151	ABRE
MedtrCycD3-1	424	429	ABRE
MedtrCycSDS-2	329	334	STRE
MedtrCycSDS-2	829	834	STRE
MedtrCycSDS-2	1004	1010	GT1-motif
MedtrCycD6-2	744	750	W box
MedtrCycD6-2	798	803	STRE
MedtrCycD6-2	380	386	G-box
MedtrCycD6-2	519	525	G-box
MedtrCycD6-2	24	30	GT1-motif
MedtrCycD6-2	279	285	GT1-motif
MedtrCycD6-2	1867	1873	GT1-motif
MedtrCycD6-2	1681	1687	MBS
MedtrCycD6-2	380	386	ABRE
MedtrCycD6-2	381	386	ABRE
MedtrCycD6-2	519	525	ABRE
MedtrCycD6-2	520	525	ABRE
MedtrCycT1-1	1198	1204	CAT-box
MedtrCycT1-1	61	66	as-1
MedtrCycT1-1	926	931	as-1
MedtrCycT1-1	266	271	STRE
MedtrCycT1-1	376	381	STRE
MedtrCycT1-1	628	633	STRE
MedtrCycD6-4	683	688	STRE
MedtrCycD6-4	688	693	STRE
MedtrCycD6-4	726	731	STRE
MedtrCycD6-4	1069	1074	STRE
MedtrCycD6-4	1296	1301	STRE
MedtrCycD6-4	1306	1311	STRE
MedtrCycD6-4	1366	1371	STRE
MedtrCycD6-4	1376	1381	STRE
MedtrCycD6-4	1381	1386	STRE
MedtrCycD6-4	1386	1391	STRE
MedtrCycD6-4	1433	1438	STRE
MedtrCycD6-4	1674	1679	STRE
MedtrCycD6-4	1497	1503	GT1-motif
MedtrCycD6-4	1217	1223	MBS
MedtrCycD6-4	887	892	ABRE
MedtrCycU1-1	462	468	CAT-box
MedtrCycU1-1	1910	1916	CAT-box
MedtrCycU1-1	1339	1344	as-1
MedtrCycU1-1	1686	1692	W box
MedtrCycU1-1	1346	1351	STRE
MedtrCycU1-1	1371	1376	STRE
MedtrCycU1-1	1758	1763	STRE
MedtrCycU1-1	945	951	G-box
MedtrCycU1-1	853	859	GT1-motif
MedtrCycU1-1	1668	1674	GT1-motif
MedtrCycU1-1	588	594	MBS
MedtrCycU1-1	1840	1846	MBS
MedtrCycU1-1	946	951	ABRE
MedtrCycD6-1	872	878	CAT-box
MedtrCycD6-1	17	22	STRE
MedtrCycD6-1	587	592	STRE
MedtrCycD6-1	359	365	GT1-motif
MedtrCycA2-1	738	744	GT1-motif
MedtrCycA2-1	840	846	MBS
MedtrCycA2-2	408	413	as-1
MedtrCycA2-2	537	542	as-1
MedtrCycA2-2	717	722	as-1
MedtrCycA2-2	521	527	W box
MedtrCycA2-2	1237	1242	STRE
MedtrCycA2-2	816	822	GT1-motif
MedtrCycA2-2	1039	1044	ABRE
MedtrCycB4-6	710	715	as-1
MedtrCycB4-6	819	824	as-1
MedtrCycB4-6	1727	1732	as-1
MedtrCycB4-6	1820	1826	W box
MedtrCycB4-6	173	178	STRE
MedtrCycB4-6	719	724	STRE
MedtrCycB4-6	851	856	STRE
MedtrCycB4-6	1080	1085	STRE
MedtrCycB4-6	1136	1141	STRE
MedtrCycB4-5	1337	1342	as-1
MedtrCycB4-5	428	434	W box
MedtrCycB4-5	1359	1364	STRE
MedtrCycB4-5	1393	1398	STRE
MedtrCycB4-5	1575	1581	G-box
MedtrCycB4-5	1927	1933	GT1-motif
MedtrCycB4-5	550	555	ABRE
MedtrCycB4-5	904	909	ABRE
MedtrCycB4-5	1575	1581	ABRE
MedtrCycB4-5	1576	1581	ABRE
MedtrCycB4-2	1758	1763	as-1
MedtrCycB4-2	405	410	STRE
MedtrCycB4-2	456	462	MBS
MedtrCycB4-2	1036	1042	MBS
MedtrCycB4-3	122	128	GT1-motif
MedtrCycB4-3	524	530	GT1-motif
MedtrCycB4-3	570	576	GT1-motif
MedtrCycB4-3	658	664	GT1-motif
MedtrCycB4-3	691	697	GT1-motif
MedtrCycB4-3	800	806	GT1-motif
MedtrCycB4-3	833	839	GT1-motif
MedtrCycB4-3	853	859	GT1-motif
MedtrCycB4-3	934	940	GT1-motif
MedtrCycB4-3	967	973	GT1-motif
MedtrCycB4-3	1075	1081	GT1-motif
MedtrCycB4-3	1108	1114	GT1-motif
MedtrCycB4-3	1128	1134	GT1-motif
MedtrCycB4-3	1216	1222	GT1-motif
MedtrCycB4-3	1269	1275	GT1-motif
MedtrCycB4-3	1383	1389	GT1-motif
MedtrCycB4-3	1516	1522	GT1-motif
MedtrCycB4-3	1536	1542	GT1-motif
MedtrCycB4-3	1677	1683	GT1-motif
MedtrCycB4-3	1758	1764	GT1-motif
MedtrCycB4-3	1791	1797	GT1-motif
MedtrCycB4-3	1817	1823	GT1-motif
MedtrCycB4-3	1834	1840	GT1-motif
MedtrCycB4-3	420	425	STRE
MedtrCycB4-4	1353	1359	CAT-box
MedtrCycB4-4	1376	1382	CAT-box
MedtrCycB4-4	244	249	as-1
MedtrCycB4-4	1701	1706	as-1
MedtrCycB4-4	628	633	STRE
MedtrCycB4-4	914	919	STRE
MedtrCycB4-4	922	927	STRE
MedtrCycB4-4	931	936	STRE
MedtrCycB4-4	1424	1430	GT1-motif
MedtrCycB4-4	295	301	MBS
MedtrCycA1-2	165	171	W box
MedtrCycA1-2	1144	1150	W box
MedtrCycA1-2	1855	1860	STRE
MedtrCycA1-2	440	446	G-box
MedtrCycA1-2	1334	1340	G-box
MedtrCycA1-2	717	723	GT1-motif
MedtrCycA1-2	770	776	GT1-motif
MedtrCycA1-2	441	446	ABRE
MedtrCycA1-2	1334	1339	ABRE
MedtrCycA1-1	1357	1363	CAT-box
MedtrCycA1-1	1197	1203	W box
MedtrCycA1-1	1253	1258	STRE
MedtrCycA1-1	1777	1782	STRE
MedtrCycA1-1	1828	1834	G-box
MedtrCycA1-1	775	781	GT1-motif
MedtrCycA1-1	1177	1183	MBS
MedtrCycA1-1	1314	1321	ABRE
MedtrCycA1-1	1828	1833	ABRE
MedtrCycD2-1	596	602	W box
MedtrCycD2-1	936	942	W box
MedtrCycD2-1	1207	1213	W box
MedtrCycD2-1	530	535	STRE
MedtrCycD2-1	618	623	STRE
MedtrCycD2-1	1584	1589	STRE
MedtrCycD2-1	1554	1560	MBS
MedtrCycD3-2	1737	1743	CAT-box
MedtrCycD3-2	1852	1857	as-1
MedtrCycD3-2	284	290	W box
MedtrCycD3-2	565	570	STRE
MedtrCycD3-2	1910	1916	G-box
MedtrCycD3-2	1571	1577	GT1-motif
MedtrCycD3-2	1910	1916	ABRE
MedtrCycD3-2	1911	1916	ABRE
MedtrCycA3-2	132	138	CAT-box
MedtrCycA3-2	1606	1611	as-1
MedtrCycA3-2	257	262	STRE
MedtrCycA3-2	1124	1130	MBS
MedtrCycA3-3	167	172	STRE
MedtrCycA3-3	1319	1324	STRE
MedtrCycA3-3	1344	1349	STRE
MedtrCycA3-3	1942	1947	STRE
MedtrCycA3-4	846	852	CAT-box
MedtrCycA3-4	481	486	as-1
MedtrCycA3-4	402	408	W box
MedtrCycA3-4	1314	1320	W box
MedtrCycA3-4	563	568	STRE
MedtrCycA3-4	594	599	STRE
MedtrCycA3-4	1233	1238	STRE
MedtrCycA3-4	1676	1682	GT1-motif
MedtrCycA3-4	1181	1186	ABRE
MedtrCycA3-5	40	45	as-1
MedtrCycA3-5	616	621	as-1
MedtrCycA3-5	639	644	as-1
MedtrCycA3-5	118	124	W box
MedtrCycA3-5	1579	1585	W box
MedtrCycA3-5	1713	1718	STRE
MedtrCycA3-5	1858	1864	G-box
MedtrCycA3-5	1858	1863	ABRE
MedtrCycA3-6	316	321	as-1
MedtrCycA3-6	472	477	STRE
MedtrCycA3-6	1723	1729	GT1-motif
MedtrCycA3-6	86	92	MBS
MedtrCycD5-1	74	79	as-1
MedtrCycD5-1	831	836	as-1
MedtrCycD5-1	566	572	W box
MedtrCycD5-1	1296	1302	W box
MedtrCycD5-1	63	68	STRE
MedtrCycD5-1	269	274	STRE
MedtrCycD5-1	1657	1662	STRE
MedtrCycD5-1	602	608	G-box
MedtrCycD5-1	174	180	GT1-motif
MedtrCycD5-1	252	258	MBS
MedtrCycD5-1	1376	1382	MBS
MedtrCycD5-1	72	77	ABRE
MedtrCycD5-1	602	608	ABRE
MedtrCycD5-1	603	608	ABRE
MedtrCycA2-4	368	374	W box
MedtrCycA2-4	1902	1907	as-1
MedtrCycA2-4	587	593	G-box
MedtrCycA2-4	1562	1568	GT1-motif
MedtrCycA2-4	218	231	HD-Zip 1
MedtrCycA2-4	1195	1208	HD-Zip 1
MedtrCycA2-4	587	592	ABRE
MedtrCycA2-4	1787	1792	ABRE
MedtrCycB4-7	710	715	as-1
MedtrCycB4-7	819	824	as-1
MedtrCycB4-7	1727	1732	as-1
MedtrCycB4-7	1820	1826	W box
MedtrCycB4-7	173	178	STRE
MedtrCycB4-7	719	724	STRE
MedtrCycB4-7	851	856	STRE
MedtrCycB4-7	1080	1085	STRE
MedtrCycB4-7	1136	1141	STRE
MedtrCycU2-2	1296	1302	W box
MedtrCycU2-2	154	160	CAT-box
MedtrCycU2-2	1	6	as-1
MedtrCycU2-2	1192	1197	as-1
MedtrCycU2-2	27	32	STRE
MedtrCycU2-2	1809	1814	STRE
MedtrCycU2-2	503	509	GT1-motif
MedtrCycU2-2	237	243	MBS
MedtrCycD2-2	1886	1892	CAT-box
MedtrCycD2-2	474	479	as-1
MedtrCycD2-2	1965	1970	as-1
MedtrCycD2-2	917	923	W box
MedtrCycD2-2	1025	1030	STRE
MedtrCycD2-2	1658	1663	STRE
MedtrCycD2-2	418	423	ABRE
MedtrCycD2-2	757	762	ABRE
MedtrCycT1-2	1593	1599	W box
MedtrCycT1-2	1635	1641	W box
MedtrCycT1-2	412	418	CAT-box
MedtrCycT1-2	542	547	STRE
MedtrCycT1-2	1996	2001	ABRE
MedtrCycD3-3	1806	1812	CAT-box
MedtrCycD3-3	717	722	as-1
MedtrCycD3-3	134	140	W box
MedtrCycD3-3	99	109	G-box
MedtrCycD3-3	101	107	G-box
MedtrCycD3-3	401	407	GT1-motif
MedtrCycD3-3	101	107	ABRE
MedtrCycD3-3	102	107	ABRE
MedtrCycD5-2	535	540	as-1
MedtrCycD5-2	1114	1119	as-1
MedtrCycD5-2	278	284	W box
MedtrCycD5-2	1122	1128	W box
MedtrCycD5-2	1607	1613	W box
MedtrCycD5-2	1027	1032	STRE
MedtrCycD5-2	1175	1180	STRE
MedtrCycD5-2	1203	1208	STRE
MedtrCycD5-2	1777	1782	STRE
MedtrCycD5-2	1088	1094	G-box
MedtrCycD5-2	201	207	GT1-motif
MedtrCycD5-2	203	209	GT1-motif
MedtrCycD5-2	318	324	GT1-motif
MedtrCycD5-2	320	326	GT1-motif
MedtrCycD5-2	1882	1888	GT1-motif
MedtrCycD5-2	560	565	ABRE
MedtrCycD5-2	919	924	ABRE
MedtrCycD5-2	1088	1094	ABRE
MedtrCycD5-2	1089	1094	ABRE
MedtrCycD5-2	1112	1117	ABRE
MedtrCycL1-1	68	73	as-1
MedtrCycL1-1	1518	1523	as-1
MedtrCycL1-1	1810	1815	as-1
MedtrCycL1-1	1056	1061	STRE
MedtrCycL1-1	524	530	G-box
MedtrCycL1-1	784	790	G-box
MedtrCycL1-1	1502	1512	G-box
MedtrCycL1-1	1504	1510	G-box
MedtrCycL1-1	1779	1785	G-box
MedtrCycL1-1	1990	1996	G-box
MedtrCycL1-1	665	671	MBS
MedtrCycL1-1	1804	1810	MBS
MedtrCycL1-1	524	530	ABRE
MedtrCycL1-1	525	530	ABRE
MedtrCycL1-1	784	790	ABRE
MedtrCycL1-1	785	790	ABRE
MedtrCycL1-1	1504	1510	ABRE
MedtrCycL1-1	1505	1510	ABRE
MedtrCycL1-1	1516	1521	ABRE
MedtrCycL1-1	1779	1785	ABRE
MedtrCycL1-1	1780	1785	ABRE
MedtrCycL1-1	1812	1817	ABRE
MedtrCycL1-1	1991	1996	ABRE
MedtrCycB3-1	1415	1420	as-1
MedtrCycB3-1	260	265	STRE
MedtrCycB3-1	44	50	GT1-motif
MedtrCycB3-1	581	587	GT1-motif
MedtrCycB3-1	1398	1403	ABRE
MedtrCycD5-3	1613	1619	GT1-motif
MedtrCycD5-3	1241	1247	MBS
MedtrCycB2-1	569	575	W box
MedtrCycB2-1	1657	1662	as-1
MedtrCycB2-1	1501	1506	STRE
MedtrCycB2-1	1655	1660	ABRE
MedtrCycD4-1	1080	1085	as-1
MedtrCycD4-1	790	796	W box
MedtrCycD4-1	36	42	GT1-motif
MedtrCycD4-1	77	83	GT1-motif
MedtrCycD4-1	1690	1695	ABRE
MedtrCycD1-1	1092	1097	as-1
MedtrCycD1-1	1784	1789	as-1
MedtrCycD1-1	48	53	STRE
MedtrCycD1-1	989	994	STRE
MedtrCycD1-1	1933	1938	STRE
MedtrCycD1-1	825	831	G-box
MedtrCycD1-1	1980	1986	MBS
MedtrCycD1-1	825	830	ABRE
MedtrCycD1-1	1318	1323	ABRE
MedtrCycL1-2	814	819	as-1
MedtrCycL1-2	229	234	STRE
MedtrCycL1-2	288	293	STRE
MedtrCycL1-2	344	349	STRE
MedtrCycL1-2	1043	1048	STRE
MedtrCycL1-2	1292	1297	STRE
MedtrCycL1-2	1352	1357	STRE
MedtrCycL1-2	1366	1371	STRE
MedtrCycL1-2	1664	1669	STRE
MedtrCycL1-2	1678	1683	STRE
MedtrCycL1-2	1737	1742	STRE
MedtrCycL1-2	1132	1138	G-box
MedtrCycL1-2	1437	1443	G-box
MedtrCycL1-2	1536	1542	G-box
MedtrCycL1-2	1601	1607	G-box
MedtrCycL1-2	797	803	GT1-motif
MedtrCycL1-2	1133	1138	ABRE
MedtrCycL1-2	1437	1443	ABRE
MedtrCycL1-2	1438	1443	ABRE
MedtrCycL1-2	1536	1542	ABRE
MedtrCycL1-2	1537	1542	ABRE
MedtrCycL1-2	1601	1606	ABRE
MedtrCycD2-3	324	330	W box
MedtrCycD2-3	1481	1487	W box
MedtrCycB1-2	1891	1896	as-1
MedtrCycB1-2	147	153	W box
MedtrCycB1-2	979	985	W box
MedtrCycB1-2	1808	1814	W box
MedtrCycB1-2	27	32	STRE
MedtrCycB1-2	115	120	STRE
MedtrCycB1-2	555	560	STRE
MedtrCycB1-2	1135	1140	STRE
MedtrCycB1-2	49	55	GT1-motif
MedtrCycB1-2	1926	1932	GT1-motif
MedtrCycB1-2	1125	1130	ABRE
MedtrCycB1-2	1884	1889	ABRE
MedtrCycB4-1	541	546	STRE
MedtrCycB4-1	570	575	STRE
MedtrCycB4-1	601	606	STRE
MedtrCycB4-1	1780	1785	STRE
MedtrCycB4-1	1938	1943	STRE
MedtrCycB4-1	454	464	G-box
MedtrCycB4-1	456	462	G-box
MedtrCycB4-1	1461	1467	G-box
MedtrCycB4-1	884	890	GT1-motif
MedtrCycB4-1	1821	1827	GT1-motif
MedtrCycB4-1	456	462	ABRE
MedtrCycB4-1	457	462	ABRE
MedtrCycB4-1	1461	1466	ABRE
MedtrCycC1-1	792	798	W box
MedtrCycC1-1	1374	1379	as-1
MedtrCycC1-1	5	10	STRE
MedtrCycC1-1	65	70	STRE
MedtrCycC1-1	94	99	STRE
MedtrCycC1-1	259	264	STRE
MedtrCycC1-1	1619	1624	STRE
MedtrCycC1-1	1660	1665	STRE
MedtrCycC1-1	590	605	HD-Zip 3
MedtrCycC1-1	826	832	MBS
MedtrCycC1-1	1251	1256	ABRE
MedtrCycU4-1	1606	1611	as-1
MedtrCycU4-1	868	874	W box
MedtrCycU4-1	200	205	STRE
MedtrCycU4-1	395	400	STRE
MedtrCycU4-1	91	97	GT1-motif
MedtrCycU4-1	1167	1173	GT1-motif
MedtrCycU4-1	208	213	ABRE
MedtrCycB1-1	1861	1866	as-1
MedtrCycB1-1	1008	1013	STRE
MedtrCycB1-1	491	497	GT1-motif
MedtrCycB1-1	1888	1894	GT1-motif
MedtrCycB1-1	1537	1543	MBS
MedtrCycB1-1	1674	1680	MBS
MedtrCycT1-4	735	750	HD-Zip 3
MedtrCycT1-4	352	357	STRE
MedtrCycT1-4	1987	1992	STRE
MedtrCycT1-4	1060	1066	G-box
MedtrCycT1-4	1572	1578	GT1-motif
MedtrCycT1-4	1630	1636	MBS
MedtrCycT1-4	1060	1065	ABRE
MedtrCycU3-1	491	497	W box
MedtrCycU3-1	873	879	W box
MedtrCycU3-1	210	215	as-1
MedtrCycU3-1	927	932	as-1
MedtrCycU3-1	714	724	G-box
MedtrCycU3-1	791	797	G-box
MedtrCycU3-1	717	722	ABRE
MedtrCycU3-1	792	797	ABRE
MedtrCycU3-1	1942	1947	ABRE
MedtrCycU4-2	293	299	CAT-box
MedtrCycU4-2	1435	1440	as-1
MedtrCycU4-2	843	848	STRE
MedtrCycU4-2	1761	1766	STRE
MedtrCycU4-2	1804	1809	STRE
MedtrCycU4-2	838	844	GT1-motif
MedtrCycU4-2	1309	1315	GT1-motif
MedtrCycU4-2	1631	1637	GT1-motif
MedtrCycU4-2	1088	1094	MBS
MedtrCycU4-2	830	835	ABRE
MedtrCycU4-2	1542	1549	ABRE
MedtrCycD1-2	1241	1247	CAT-box
MedtrCycD1-2	64	69	as-1
MedtrCycD1-2	565	570	as-1
MedtrCycD1-2	1616	1621	as-1
MedtrCycD1-2	158	163	STRE
MedtrCycD1-2	1036	1041	STRE
MedtrCycD1-2	438	444	GT1-motif
MedtrCycD1-2	1463	1469	GT1-motif
MedtrCycD1-2	62	67	ABRE
MedtrCycD4-2	969	974	as-1
MedtrCycD4-2	990	995	as-1
MedtrCycD4-2	1610	1615	as-1
MedtrCycD4-2	949	964	HD-Zip 3
MedtrCycD4-2	640	646	G-box
MedtrCycD4-2	1590	1596	G-box
MedtrCycD4-2	640	646	ABRE
MedtrCycD4-2	641	646	ABRE
MedtrCycD4-2	945	952	ABRE
MedtrCycD4-2	1591	1596	ABRE
MedtrCycB2-2	600	605	as-1
MedtrCycB2-2	250	256	W box
MedtrCycB2-2	910	916	W box
MedtrCycB2-2	1003	1009	W box
MedtrCycB2-2	1359	1365	W box
MedtrCycB2-2	1182	1188	G-box
MedtrCycB2-2	1182	1188	ABRE
MedtrCycB2-2	1183	1188	ABRE

## Sheet: Sheet4
Gene name	location		elements
MedtrCycA1-1	1828	1834	G-box
MedtrCycA1-2	440	446	G-box
MedtrCycA1-2	1334	1340	G-box
MedtrCycA2-3	1795	1801	G-box
MedtrCycA2-4	587	593	G-box
MedtrCycA3-1	639	645	G-box
MedtrCycA3-5	1858	1864	G-box
MedtrCycB2-2	1182	1188	G-box
MedtrCycB4-1	454	464	G-box
MedtrCycB4-1	456	462	G-box
MedtrCycB4-1	1461	1467	G-box
MedtrCycB4-5	1575	1581	G-box
MedtrCycD1-1	825	831	G-box
MedtrCycD3-1	423	429	G-box	root
MedtrCycD3-2	1910	1916	G-box	root
MedtrCycD3-3	99	109	G-box
MedtrCycD3-3	101	107	G-box
MedtrCycD4-2	640	646	G-box
MedtrCycD4-2	1590	1596	G-box
MedtrCycD5-1	602	608	G-box	root
MedtrCycD5-2	1088	1094	G-box
MedtrCycD6-2	380	386	G-box
MedtrCycD6-2	519	525	G-box
MedtrCycH1-1	1954	1964	G-box
MedtrCycH1-1	1956	1962	G-box
MedtrCycJ18	955	961	G-box
MedtrCycJ18	1577	1583	G-box
MedtrCycL1-1	524	530	G-box
MedtrCycL1-1	784	790	G-box
MedtrCycL1-1	1502	1512	G-box
MedtrCycL1-1	1504	1510	G-box
MedtrCycL1-1	1779	1785	G-box
MedtrCycL1-1	1990	1996	G-box
MedtrCycL1-2	1132	1138	G-box	root
MedtrCycL1-2	1437	1443	G-box	root
MedtrCycL1-2	1536	1542	G-box	root
MedtrCycL1-2	1601	1607	G-box	root
MedtrCycSDS-1	1850	1856	G-box
MedtrCycT1-3	1724	1730	G-box
MedtrCycT1-4	1060	1066	G-box
MedtrCycU1-1	945	951	G-box
MedtrCycU3-1	714	724	G-box
MedtrCycU3-1	791	797	G-box

## Sheet: Sheet3
Gene name	location		elements
MedtrCycA2-2	408	413	as-1
MedtrCycA2-2	537	542	as-1
MedtrCycA2-2	717	722	as-1
MedtrCycA2-3	41	46	as-1
MedtrCycA2-4	1902	1907	as-1
MedtrCycA3-1	14	19	as-1
MedtrCycA3-2	1606	1611	as-1
MedtrCycA3-4	481	486	as-1
MedtrCycA3-5	40	45	as-1
MedtrCycA3-5	616	621	as-1
MedtrCycA3-5	639	644	as-1
MedtrCycA3-6	316	321	as-1
MedtrCycB1-1	1861	1866	as-1
MedtrCycB1-2	1891	1896	as-1
MedtrCycB2-1	1657	1662	as-1
MedtrCycB2-2	600	605	as-1
MedtrCycB3-1	1415	1420	as-1
MedtrCycB4-2	1758	1763	as-1
MedtrCycB4-4	244	249	as-1
MedtrCycB4-4	1701	1706	as-1
MedtrCycB4-5	1337	1342	as-1
MedtrCycB4-6	710	715	as-1
MedtrCycB4-6	819	824	as-1
MedtrCycB4-6	1727	1732	as-1
MedtrCycB4-7	710	715	as-1
MedtrCycB4-7	819	824	as-1
MedtrCycB4-7	1727	1732	as-1
MedtrCycC1-1	1374	1379	as-1
MedtrCycD1-1	1092	1097	as-1
MedtrCycD1-1	1784	1789	as-1
MedtrCycD1-2	64	69	as-1
MedtrCycD1-2	565	570	as-1
MedtrCycD1-2	1616	1621	as-1
MedtrCycD2-2	474	479	as-1
MedtrCycD2-2	1965	1970	as-1
MedtrCycD3-2	1852	1857	as-1
MedtrCycD3-3	717	722	as-1
MedtrCycD4-1	1080	1085	as-1
MedtrCycD4-2	969	974	as-1
MedtrCycD4-2	990	995	as-1
MedtrCycD4-2	1610	1615	as-1
MedtrCycD5-1	74	79	as-1
MedtrCycD5-1	831	836	as-1
MedtrCycD5-2	535	540	as-1
MedtrCycD5-2	1114	1119	as-1
MedtrCycD6-3	264	269	as-1
MedtrCycD6-3	313	318	as-1
MedtrCycJ18	1210	1215	as-1
MedtrCycJ18	1402	1407	as-1
MedtrCycJ18	1405	1410	as-1
MedtrCycL1-1	68	73	as-1
MedtrCycL1-1	1518	1523	as-1
MedtrCycL1-1	1810	1815	as-1
MedtrCycL1-2	814	819	as-1
MedtrCycSDS-1	1805	1810	as-1
MedtrCycT1-1	61	66	as-1
MedtrCycT1-1	926	931	as-1
MedtrCycU1-1	1339	1344	as-1
MedtrCycU2-2	1	6	as-1
MedtrCycU2-2	1192	1197	as-1
MedtrCycU3-1	210	215	as-1
MedtrCycU3-1	927	932	as-1
MedtrCycU4-1	1606	1611	as-1
MedtrCycU4-2	1435	1440	as-1

## Sheet: Sheet5
Gene name	location		elements
MedtrCycA2-4	218	231	HD-Zip 1
MedtrCycA2-4	1195	1208	HD-Zip 1
MedtrCycC1-1	590	605	HD-Zip 3
MedtrCycD4-2	949	964	HD-Zip 3
MedtrCycJ18	279	292	HD-Zip 1
MedtrCycT1-4	735	750	HD-Zip 3
