# Supplementary material for: Genome-Wide Analysis of the Cyclin Gene Family and Their Expression Profile in Medicago truncatula
Source: Int J Mol Sci. 2020 Dec 11;21(24):9430. doi: 10.3390/ijms21249430 (PMC7763586; doi:10.3390/ijms21249430)
Supplement: Supplementary file 1 [file ijms-21-09430-s001.zip › Supplementary files/Table S7 Expression profiles for Mtcyclins under rhizobium infection.xlsx]

## Sheet: Sheet1
name	A17_T0_avg	A17_T0.5_avg	A17_T1_avg	A17_T3_avg	A17_T6_avg	A17_T12_avg	A17_T24_avg	A17_T36_avg	A17_T48_avg	nfp_T0_avg	nfp_T0.5_avg	nfp_T1_avg	nfp_T3_avg	nfp_T6_avg	nfp_T12_avg	nfp_T24_avg	nfp_T36_avg	nfp_T48_avg	lyk3_T0_avg	lyk3_T0.5_avg	lyk3_T1_avg	lyk3_T3_avg	lyk3_T6_avg	lyk3_T12_avg	lyk3_T24_avg	lyk3_T36_avg	lyk3_T48_avg	skl_T0_avg	skl_T0.5_avg	skl_T1_avg	skl_T3_avg	skl_T6_avg	skl_T12_avg	skl_T24_avg	skl_T36_avg	skl_T48_avg
MedtrCycA1-1	279.5	280.75	290.25	329.75	314.25	373	509.5	464.75	455.75	256.75	317.5	238	332	359	487	347.25	360.75	315	266.75	258.25	272.25	287.75	301.25	348	338	319	327.75	320.5	295	317	334.5	371.25	593.5	1053	1100	1177.25
MedtrCycA1-2	0.75	0	0.25	1.75	0.5	0.5	2.25	2	2.75	1.25	0.25	0.25	0.25	1.25	0.75	0.75	0.25	1	0.75	0.25	0.75	0.25	0.75	0	0.25	1.25	1	0.75	0.75	0.5	1	0.25	4	5.5	4.75	5
MedtrCycA2-1	96.25	98.75	91	104	117.75	102.25	112.25	104.75	124.25	88	100.25	78.75	82.5	92.5	116	94.5	120.75	116.75	81.75	90.5	88.5	99	108.75	96.25	99	103.75	112.25	91	91	87.25	93	108.25	127.5	186.5	195	210
MedtrCycA2-3	24.75	20	17.75	20.75	24.25	16.5	19.5	17	20.5	22.25	23.25	15.25	24.5	26.75	27	21.5	30.25	24.75	19.75	17	16.5	21.5	23	21.25	23.75	29	22.5	24.5	28.25	20	24.5	30	25.75	26.5	29.5	35
MedtrCycA2-4	158	177.75	177.25	168.75	170.25	187	174	167	164.75	138.25	155.25	108.75	157.5	168.5	231.5	156	154.75	133.75	146.25	144.5	150.25	155	160.75	194.25	160	162.5	151.25	155.5	137.5	151.75	157.25	161	204	283.75	253	289.5
MedtrCycA3-1	180	176.5	177.5	184.25	177	191	192.5	195	199.25	161.75	182.5	172.5	180.25	184.25	195.75	175.75	170.75	184.5	185	167.5	185.75	164.5	163.5	187.25	186.25	174.25	176	166.5	172.5	174	160.25	179.75	209	217.75	234.25	241.5
MedtrCycA3-2	34	33.25	39.5	34.25	28.75	37.5	40	32.5	43.25	32.25	32	28	36.75	42.25	40.5	42	34.5	38.5	36	31.5	31	35.25	26.25	33.5	36.25	39.5	44.75	31.5	30.75	31.25	36	39	63	68	70.75	77
MedtrCycA3-3	39.75	36.75	48	46.75	36.25	46.25	64.25	44.25	53	37.75	35.5	38	42.5	48.75	45.75	35.25	38.75	39.25	37.25	27.75	33.25	40	33.25	47.25	46.25	37.75	44	39.75	34.25	34.5	38.5	40.5	81	107.25	98.75	121.25
MedtrCycA3-4	53.25	71	72.25	65.75	67.5	74.75	84	54.75	71	51.25	66.25	52	59.25	72.5	77.75	60.75	62.5	60.75	53.25	55.5	58	69.5	64.75	74	71.5	62.5	70.75	60	51.25	53.75	79	77	106.25	144.5	132	147.5
MedtrCycA3-5	53.25	71	72.25	65.75	67.5	74.75	84	54.75	71	51.25	66.25	52	59.25	72.5	77.75	60.75	62.5	60.75	53.25	55.5	58	69.5	64.75	74	71.5	62.5	70.75	60	51.25	53.75	79	77	106.25	144.5	132	147.5
MedtrCycA3-6	15.5	14.25	14	13.5	12	13.75	17.75	14.25	17.5	12.5	16.25	9.75	13.25	24.5	19	16.5	14.25	13.75	12.75	13.5	12	15.5	12.25	14.75	14.5	12.75	11.5	19.5	14.25	13.5	15.5	17.75	19.5	37.5	33.5	39.25
MedtrCycB1-1	653.5	666.25	699.25	639.25	738.5	785	855.5	869.25	824.5	536.75	636.75	494.75	588.75	663.5	913.75	675.25	722.75	592.5	553.5	575	525.75	625.75	690	750.75	646.5	690.75	680.5	553.75	511.25	474	576.25	688.25	718.25	1162.75	1328.75	1455.5
MedtrCycB1-2	463.25	436	414.75	380.5	493	521.5	536.25	554.5	492.5	368.25	449.25	365	398.25	438.75	651.25	451.75	495	429	364	376.5	319.75	370.5	475.5	513.25	449	459.5	417.25	416.25	382.75	354.75	381	484	538	744	813.25	807
MedtrCycB2-1	327.75	345	345.75	325	380	359.25	386.75	396.75	370.75	259.25	349.5	274.25	296.5	346.75	438.5	334.25	352.5	278.5	300.5	314.5	275.25	317.5	376.75	366.25	316.5	326.25	339.5	320	274.5	285.5	310.5	350	372.75	562.25	594.75	659.5
MedtrCycB2-2	143	145	146.25	135.5	153	172.5	197.5	191.75	187	136.75	158.25	112.5	126.5	175.5	208	179.75	177.5	149.25	135.25	125.75	120.25	130.5	171.5	174.5	146.5	156	153.25	142.5	132.75	125.25	149.75	175.5	195	329.5	360.5	382.5
MedtrCycC1-1	481	541	676.5	651.25	570.75	419.75	515	418.75	524.75	471.25	504.5	538.5	643.25	493.5	402.75	471.25	385.25	483.25	485.75	531.75	642.75	680.25	564.5	469.75	527	438.5	534.5	422	497.75	604.25	657.5	499.25	374.5	426.25	404.75	465.75
MedtrCycD1-1	245	210.5	242.5	239.75	226	239.25	273.75	216	234.75	274	282.5	285.25	315	294.5	266.5	312.25	266.5	346	240	257.75	244.5	266.25	247.75	216.25	286.75	253.5	269	248.75	239.25	228.25	236.25	217.75	198.25	222	184.5	146.5
MedtrCycD1-2	688.5	679.25	702.25	854.5	880	860.5	818.25	802.25	610	624.25	727.75	752.5	848	872.25	882.25	796	873.25	733.75	692.5	739	792	840	880.25	773.5	792.25	781.75	739.25	724.5	810	823	857.25	941.25	955	894	982.75	800.5
MedtrCycD2-1	161.25	139.5	134.5	144	166.25	167.75	169.75	192.75	153.25	178.25	170.25	137.25	154.25	171.75	159	160	183.75	154.75	186.75	166.75	143.75	166.5	180.25	192.5	148	190.75	152.5	188.75	173	138.75	174.25	202.75	217.5	213.75	271.75	229.5
MedtrCycD3-1	102.75	88.5	91	75.5	87.25	107.75	123.75	99.75	129.5	97.5	94.25	110.5	110.5	106.25	126.25	126	104.5	133.75	97.25	96.25	74.75	67	72.75	103.75	96	88.75	123.25	130	148.5	117.5	104.25	91.25	127.75	139.5	164.5	245.25
MedtrCycD3-2	102	107	79.25	102.25	113	124	140.5	132	162	102.5	127	106.75	119.5	149.75	115.75	123	119.5	117.75	123.75	119.25	95	124	137	134.25	149.75	126.5	138.75	126	135.5	105.75	130.75	134.75	136	163.25	173	241.25
MedtrCycD3-3	403.25	425.75	442.75	421.75	451.25	438.5	518.25	408.5	478	360.25	438	452.5	426.5	465.25	508.5	446.75	415.5	388	381.25	456.75	386.25	423.75	434	437	430.5	413.5	436	385	423	385.5	451.25	465.25	488.25	663.5	684.25	799.25
MedtrCycD4-1	253.5	316.5	267	248	218.5	223.25	251.75	247.5	233	234.25	291	258.5	293	255.25	237	241.5	228.25	238.25	263.25	283.25	243.75	263.5	221.75	251	222.75	252.75	246.25	285	315.25	289.75	315.5	279	290	284.25	307.75	316
MedtrCycD5-1	28.25	23	22.5	22	20	21.25	24.5	25.75	27	28.25	20.75	17.75	22.25	21.5	24.75	22	21.25	17.5	25.75	22.75	19.25	20	20.25	27.25	20	29.25	23.75	31.25	21.75	21.25	23.5	21.75	25.5	23.75	27.25	31.5
MedtrCycD5-2	15.75	11	10.75	13	10.75	10.5	7.25	10.75	11.5	11.25	15	13	12	12.75	16.75	17.75	13	13.5	15.75	11	13.75	10.25	5.75	8.5	8.25	12.25	14.25	16.25	15.25	13.75	19.25	17.5	15.25	9	7.5	7
MedtrCycD5-3	127.5	120.25	95.5	132.5	107.25	81.25	81.5	82.25	79.5	94.25	110.25	78.5	84.5	77	68.5	74.25	76.25	79.5	120.25	120.75	88.75	117	92.25	97	87.5	87.5	87	117.5	91.5	83	95	98.5	78.75	55	39.5	48.5
MedtrCycD6-1	109.75	97.75	96.75	121	121	121.25	110	134	126	83.25	102	84	110.75	129.25	125.25	123.75	151.5	119.5	105.5	96	97.75	102.25	109.25	120.25	118.5	139.75	122.5	122.75	128.5	125	135.25	137	149.5	130.75	128.25	106.75
MedtrCycD6-2	4.5	1.5	3.5	3.75	1.25	4.25	4	4.25	2.25	2.5	4.25	1.75	4.75	3.75	4.25	3.75	7.25	3.25	2.75	1.75	2.5	2.75	2.5	3.75	3.5	3.25	2.25	3	3.5	3.25	3.5	2.5	3	3.25	3.5	4.5
MedtrCycD6-4	0	0	0.25	0.25	0.25	0.25	0	0	0	0	0.75	0.25	0.5	0.25	0.5	0.75	0	0	0.25	0.5	0	0	0.25	0	0.25	0.25	1	0	0.5	0.75	0.25	0.5	0.25	0.25	0.75	0.25
MedtrCycH1-1	136.75	140.5	134	153	148.25	151.5	158	143.75	151.5	154.5	172.75	127.25	161	148	139.25	153.25	154	139	138.75	140.5	146.25	153.5	148.75	144.5	149.75	141.25	162	148	158.25	164	154	162.75	186.25	223.5	202.75	220.5
MedtrCycJ18	25	23	25.25	37.25	32.25	9.75	26.5	18.75	48.25	13.75	16.25	19	27	17.75	5.25	15	7.75	16.75	21.25	17	19.75	37	24.25	9.75	27	13.75	29.5	19.25	18.25	20	31.25	32.25	6	14.5	5.25	12.75
MedtrCycL1-1	318	328	342.5	350.25	302	303.75	298.25	310.5	343.25	341.5	355.25	275	340.5	307.75	294	305.5	303.5	320	376.5	302	363.75	354.75	308.5	320.5	344.75	311	317.75	315.75	311.5	354.25	319.5	300	322.75	375.25	342.75	375.5
MedtrCycL1-2	276.5	281.25	294.25	298.75	281	274.5	269.5	278.5	291	310.5	287.75	277.25	319.75	294.75	283.5	302.5	297	296.25	291.5	237.25	293.5	294.5	291.25	265.25	287.5	282.25	290	301.75	303.5	310.5	294.75	291.75	278	283.25	272	295.75
MedtrCycSDS-1	1	0.5	1.25	2.25	0.25	2.25	1	1.75	0.5	1.25	1	0.75	1.25	1.25	2	2	1	1.75	1.25	0.75	1.75	1	1.25	3	1.25	2	2	1.75	2.25	1	0.75	1.25	2	1.5	1.75	1.75
MedtrCycSDS-2	0.75	2	1.5	3	3	2.5	2.5	0.75	1.5	0.75	1	1.25	2.5	1.25	1.75	1.75	1	0.75	1.25	0.25	1.5	2.75	2.5	1.25	1.5	1	0.25	1.75	2.5	4	2	1.5	2	1.5	2	2.25
MedtrCycT1-1	33	39.5	33.25	37.75	28	28.5	26.25	30.5	32.25	41.75	34	24.5	34.5	36.25	32.75	30	35.25	27.25	34	32	37	32	36	28.75	31.5	30.5	31.5	33.75	30	44	38.25	43	31.25	34.75	29	31.5
MedtrCycT1-3	586.5	565.25	564	505	515	522.5	488.5	549.5	508.5	577.25	554.75	533.25	500.75	494.25	460.5	517.25	507.5	512.5	617.25	542.25	549	544.5	548	463.25	561.25	553	532.25	552.5	553.75	578.5	521.75	513.75	500.75	518.75	509	522
MedtrCycT1-4	61	76.5	66.25	70.5	56.75	46.75	56	46	55.75	80.25	74	51.25	78.75	56.5	41.25	63.25	61	65	72.75	60	79	80.25	55.25	44	54.25	56.25	61	82	68.25	94.25	81	66.5	92	104	91.25	104.25
MedtrCycT1-2	453.5	513.5	530.75	530.75	481.25	476.5	446	491.5	475.75	481	487.25	387.75	525.5	457.5	459	456	449.25	473	486	421.25	516.5	537	476.25	429.25	491.25	491	459.5	458	442.75	489.5	501.75	451.75	464.25	511.25	508.5	529
MedtrCycU1-1	5.75	2.25	4	1.25	2	1	2.5	1.25	1.25	6.25	4.75	9	5.75	2	1.5	2	2.5	2.75	4.5	4.25	4	1.5	2	2	0.75	0.75	1.25	2.75	4.25	2.75	3.75	1.75	1	3.5	1.25	2
MedtrCycU2-2	202.25	319.25	314	214.5	205	207	168.25	156.5	155	181	308.25	312.5	243.75	217.75	262.25	191.25	208.25	188.75	199	255.75	304.25	177.5	180.75	206	171	175.5	180.5	163	262.5	270	174	174	196	118.75	105.25	97.5
MedtrCycU3-1	184.75	200.25	226.25	242	220.75	184	198.75	168.5	192	186	227.75	226.5	197.5	201.5	204	210.5	192.5	200.25	214	229.75	222.25	222.25	207	213	204.25	168.75	197.5	178	177.25	186.75	207.25	195.75	151.5	174.25	129.5	141.25
MedtrCycU4-1	96.75	85.5	74.5	72	44	55.25	65.5	60.5	64	97.75	85.75	57.5	58	59.25	58	69.25	65.5	55	97	86.25	59.25	75	53	74.75	73.5	70.5	71	58.75	38.75	39.75	52	60	48.25	35.25	23	16
