# Supplementary material for: Genome-Wide Analysis of the Cyclin Gene Family and Their Expression Profile in Medicago truncatula
Source: Int J Mol Sci. 2020 Dec 11;21(24):9430. doi: 10.3390/ijms21249430 (PMC7763586; doi:10.3390/ijms21249430)
Supplement: Supplementary file 1 [file ijms-21-09430-s001.zip › Supplementary files/Table S8 List of Mtcyclins high specifically expressed under rhizobium infection 12 hours.xlsx]

## Sheet: Sheet1
Gene name	subfamily	Domain	Domain	length（aa）	MW/kDa	Number of exon
MedtrCycA1-1	CycA	cyclin_N	cyclin_C	505	56.3282	10
MedtrCycA1-2	CycA	cyclin_N	cyclin_C	510	57.5331	11
MedtrCycA2-1	CycA	cyclin_N	cyclin_C	479	53.9166	11
MedtrCycA2-3	CycA	cyclin_N	\	422	48203.3	11
MedtrCycA2-4	CycA	cyclin_N	\	478	54.0741	10
MedtrCycA3-1	CycA	cyclin_N	cyclin_C	363	41.5567	7
MedtrCycA3-2	CycA	cyclin_N	cyclin_C	340	39.2542	7
MedtrCycA3-3	CycA	cyclin_N	cyclin_C	372	42.6002	8
MedtrCycA3-4	CycA	cyclin_N	cyclin_C	352	40.3278	8
MedtrCycA3-5	CycA	cyclin_N	cyclin_C	277	32.4242	7
MedtrCycA3-6	CycA	cyclin_N	cyclin_C	324	37.6351	7
MedtrCycB1-1	CycB	cyclin_N	cyclin_C	1318	50.7476	5
MedtrCycB1-2	CycB	cyclin_N	cyclin_C	421	47.8048	9
MedtrCycB2-1	CycB	cyclin_N	cyclin_C	428	48.6167	11
MedtrCycB2-2	CycB	cyclin_N	cyclin_C	434	49.3626	11
MedtrCycD2-1	CycD	cyclin_N	cyclin_C	362	39.9003	6
MedtrCycD3-1	CycD	cyclin_N	\	384	43.9947	4
MedtrCycD3-2	CycD	cyclin_N	cyclin_C	348	39.9278	4
MedtrCycD3-3	CycD	cyclin_N	cyclin_C	359	41.1323	4
MedtrCycD4-1	CycD	cyclin_N	cyclin_C	346	38.5202	6
MedtrCycD5-1	CycD	cyclin_N	cyclin_C	320	37.2376	5
MedtrCycH1-1	CycH	cyclin_N	\	331	38.1163	11
MedtrCycT1-4	CycT	cyclin_N	\	457	52.1167	6
